# Supplementary material for: Evaluation of strategies using simulation model to control a potential outbreak of highly pathogenic avian influenza among poultry farms in Central Luzon, Philippines
Source: PLoS One. 2020 Sep 10;15(9):e0238815. doi: 10.1371/journal.pone.0238815 (PMC7482972; doi:10.1371/journal.pone.0238815)
Supplement: S1 Data — (XLSX) [file pone.0238815.s001.xlsx]

## Sheet: Sheet1
Farm ID	Province	Latitude	Longitude	Population	Species
1	Nueva Ecija	15.2353	120.915	40000	chicken
2	Nueva Ecija	15.6132	121.118	10000	chicken
3	Nueva Ecija	15.6141	121.118	45000	chicken
4	Nueva Ecija	15.4647	121.05	40000	chicken
5	Nueva Ecija	15.6808	120.851	76000	chicken
6	Nueva Ecija	15.2688	121.037	92000	chicken
7	Nueva Ecija	15.6687	120.983	36000	chicken
8	Nueva Ecija	15.877	120.931	12000	chicken
9	Nueva Ecija	15.6691	120.77	8000	chicken
10	Nueva Ecija	15.8354	120.709	20000	chicken
11	Nueva Ecija	15.3004	120.989	38000	chicken
12	Nueva Ecija	15.5137	120.974	76000	chicken
13	Nueva Ecija	15.2065	120.822	105000	chicken
14	Nueva Ecija	15.2137	120.812	76000	chicken
15	Nueva Ecija	15.4861	121.005	40000	chicken
16	Nueva Ecija	15.6859	120.934	18000	chicken
17	Nueva Ecija	15.4667	121.049	14000	chicken
18	Nueva Ecija	15.8346	120.859	280000	chicken
19	Nueva Ecija	15.3899	121.018	109461	chicken
20	Nueva Ecija	15.7554	121.005	38000	chicken
21	Nueva Ecija	15.8695	120.924	140000	chicken
22	Nueva Ecija	15.7525	120.709	70000	chicken
23	Nueva Ecija	15.3101	120.997	80000	chicken
24	Nueva Ecija	15.7446	120.731	140000	chicken
25	Nueva Ecija	15.3829	121.049	37000	chicken
26	Nueva Ecija	15.2972	120.881	75000	chicken
27	Nueva Ecija	15.2946	120.881	6000	chicken
28	Nueva Ecija	15.7119	120.941	81000	chicken
29	Nueva Ecija	15.3871	121.019	22000	chicken
30	Nueva Ecija	15.7212	121.049	102000	chicken
31	Nueva Ecija	15.757	121.054	38000	chicken
32	Nueva Ecija	15.6907	120.934	36000	chicken
33	Nueva Ecija	15.4332	120.855	38000	chicken
34	Nueva Ecija	15.5131	121.064	22000	chicken
35	Nueva Ecija	15.4161	121.059	20000	chicken
36	Nueva Ecija	15.4186	121.067	36000	chicken
37	Nueva Ecija	15.3866	121.043	2500	chicken
38	Nueva Ecija	15.8229	120.72	288000	chicken
39	Nueva Ecija	15.3666	120.967	80000	chicken
40	Nueva Ecija	15.3702	121.007	70000	chicken
41	Nueva Ecija	15.7399	121.099	19000	chicken
42	Nueva Ecija	15.8181	120.655	216000	chicken
43	Nueva Ecija	15.5446	121.101	4500	chicken
44	Nueva Ecija	15.5078	121.052	38000	chicken
45	Nueva Ecija	15.7442	121.067	10000	chicken
46	Nueva Ecija	15.4026	121.024	45000	chicken
47	Nueva Ecija	15.4547	121.018	76000	chicken
48	Nueva Ecija	15.7655	120.864	56000	chicken
49	Nueva Ecija	15.8241	120.66	38000	chicken
50	Nueva Ecija	15.3024	120.988	240000	chicken
51	Nueva Ecija	15.8992	120.917	25000	chicken
52	Nueva Ecija	15.5463	120.778	18000	chicken
53	Nueva Ecija	15.587	120.937	40000	chicken
54	Nueva Ecija	15.2889	120.873	35000	chicken
55	Nueva Ecija	15.2791	121.039	114000	chicken
56	Nueva Ecija	15.3967	121.101	16000	chicken
57	Nueva Ecija	15.4514	120.876	50000	chicken
58	Nueva Ecija	15.8184	120.698	60000	chicken
59	Nueva Ecija	15.5624	120.839	10000	chicken
60	Nueva Ecija	15.3026	120.976	35000	chicken
61	Nueva Ecija	15.4605	121.052	38000	chicken
62	Nueva Ecija	15.2935	120.866	76000	chicken
63	Nueva Ecija	15.513	121.064	20000	chicken
64	Nueva Ecija	15.3775	120.98	70000	chicken
65	Nueva Ecija	15.2359	120.858	28000	chicken
66	Nueva Ecija	15.53	121.096	28000	chicken
67	Nueva Ecija	15.4986	121.052	80000	chicken
68	Nueva Ecija	15.38	121.028	74000	chicken
69	Nueva Ecija	15.3161	121.052	11000	chicken
70	Nueva Ecija	15.3233	121.051	42000	chicken
71	Nueva Ecija	15.3614	120.859	18000	chicken
72	Nueva Ecija	15.6583	120.864	38000	chicken
73	Nueva Ecija	15.5572	121.17	25000	chicken
74	Nueva Ecija	15.4319	120.859	144000	chicken
75	Nueva Ecija	15.372	121.05	150000	chicken
76	Nueva Ecija	15.365	121.038	90000	chicken
77	Nueva Ecija	15.3622	121.038	57000	chicken
78	Nueva Ecija	15.3643	120.933	40000	chicken
79	Nueva Ecija	15.3292	121.018	12000	chicken
80	Nueva Ecija	15.4192	121.027	5000	chicken
81	Nueva Ecija	15.4948	121.058	120000	chicken
82	Nueva Ecija	15.4022	120.768	16000	chicken
83	Nueva Ecija	15.7465	120.765	76000	chicken
84	Nueva Ecija	15.3952	121.076	152000	chicken
85	Nueva Ecija	15.6969	121.188	36000	chicken
86	Nueva Ecija	15.7253	120.899	70000	chicken
87	Nueva Ecija	15.4341	120.855	38000	quail
88	Nueva Ecija	15.7027	120.895	10000	chicken
89	Nueva Ecija	15.3699	120.965	45000	chicken
90	Nueva Ecija	15.2529	120.876	76000	chicken
91	Nueva Ecija	15.6432	121.194	56000	chicken
92	Nueva Ecija	15.374	120.98	38000	chicken
93	Nueva Ecija	15.3783	120.983	240000	chicken
94	Nueva Ecija	15.4103	121.005	25000	chicken
95	Nueva Ecija	15.2189	120.837	18000	chicken
96	Nueva Ecija	15.6143	121.114	40000	chicken
97	Nueva Ecija	15.8205	120.69	35000	chicken
98	Nueva Ecija	15.4368	120.779	114000	chicken
99	Nueva Ecija	15.6958	120.929	36000	chicken
100	Nueva Ecija	15.6529	120.96	38000	chicken
101	Nueva Ecija	15.3123	120.996	22000	chicken
102	Nueva Ecija	15.5045	120.971	20000	chicken
103	Nueva Ecija	15.3977	121.016	2500	chicken
104	Nueva Ecija	15.7775	121.054	288000	chicken
105	Nueva Ecija	15.31	120.919	19000	chicken
106	Nueva Ecija	15.2827	120.914	216000	chicken
107	Nueva Ecija	15.252	121.016	4500	chicken
108	Nueva Ecija	15.3819	121.005	38000	chicken
109	Nueva Ecija	15.3772	121.071	10000	chicken
110	Nueva Ecija	15.4092	121.023	45000	chicken
111	Nueva Ecija	15.3994	121.106	76000	chicken
112	Nueva Ecija	15.2655	121.033	92000	chicken
113	Nueva Ecija	15.6068	121.121	36000	chicken
114	Nueva Ecija	15.4269	120.853	90000	quail
115	Nueva Ecija	15.5125	121.068	57000	chicken
116	Nueva Ecija	15.6995	121.121	38000	chicken
117	Nueva Ecija	15.3668	120.929	36000	chicken
118	Nueva Ecija	15.5285	120.926	38000	chicken
119	Nueva Ecija	15.6989	120.886	22000	chicken
120	Nueva Ecija	15.7294	121.066	38000	chicken
121	Nueva Ecija	15.3812	121.072	10000	chicken
122	Nueva Ecija	15.3157	120.999	45000	chicken
123	Nueva Ecija	15.5473	120.778	76000	chicken
124	Nueva Ecija	15.3732	121.02	38000	chicken
125	Nueva Ecija	15.5353	120.937	105000	chicken
126	Nueva Ecija	15.7659	121.004	76000	chicken
127	Nueva Ecija	15.3417	120.834	55000	chicken
128	Nueva Ecija	15.339	120.841	90000	chicken
129	Nueva Ecija	15.5786	120.833	57000	chicken
130	Nueva Ecija	15.6896	120.702	40000	chicken
131	Nueva Ecija	15.4242	121.065	12000	chicken
132	Nueva Ecija	15.3536	120.887	28000	chicken
133	Nueva Ecija	15.3151	120.901	28000	chicken
134	Nueva Ecija	15.7648	121.065	80000	chicken
135	Nueva Ecija	15.2502	120.851	74000	chicken
136	Nueva Ecija	15.3058	121.039	11000	chicken
137	Nueva Ecija	15.3077	121.04	42000	chicken
138	Nueva Ecija	15.3079	121.049	18000	chicken
139	Nueva Ecija	15.5036	121.053	38000	chicken
140	Nueva Ecija	15.3599	121.056	25000	chicken
141	Nueva Ecija	15.3207	120.864	120000	chicken
142	Nueva Ecija	15.3763	121.015	44000	chicken
143	Nueva Ecija	15.7836	121.052	105000	chicken
144	Nueva Ecija	15.3925	120.943	76000	chicken
145	Nueva Ecija	15.5467	120.778	40000	chicken
146	Nueva Ecija	15.4834	121.01	18000	chicken
147	Nueva Ecija	15.6184	120.925	14000	chicken
148	Nueva Ecija	15.4226	120.773	280000	chicken
149	Nueva Ecija	15.4301	120.797	109461	chicken
150	Nueva Ecija	15.3992	121.042	38000	chicken
151	Nueva Ecija	15.2108	120.809	140000	chicken
152	Nueva Ecija	15.2861	121.015	40000	chicken
153	Nueva Ecija	15.5347	121.096	76000	chicken
154	Nueva Ecija	15.5397	120.783	92000	chicken
155	Nueva Ecija	15.8045	120.795	36000	chicken
156	Nueva Ecija	15.4622	121.019	12000	chicken
157	Nueva Ecija	15.2199	120.835	20000	chicken
158	Nueva Ecija	15.4089	121.081	38000	chicken
159	Nueva Ecija	15.2917	121.026	76000	chicken
160	Nueva Ecija	15.8888	120.91	105000	chicken
161	Nueva Ecija	15.3789	121.023	76000	chicken
162	Nueva Ecija	15.367	120.963	40000	chicken
163	Nueva Ecija	15.5225	120.969	30000	chicken
164	Nueva Ecija	15.3402	121.006	90000	chicken
165	Nueva Ecija	15.3794	120.982	57000	chicken
166	Nueva Ecija	15.8378	121.035	40000	chicken
167	Nueva Ecija	15.3248	121.018	12000	chicken
168	Nueva Ecija	15.7223	120.894	5000	chicken
169	Nueva Ecija	15.3887	121.012	120000	chicken
170	Nueva Ecija	15.5605	120.809	16000	chicken
171	Nueva Ecija	15.7159	120.882	14000	chicken
172	Nueva Ecija	15.437	120.849	280000	chicken
173	Nueva Ecija	15.3787	121.023	109461	chicken
174	Nueva Ecija	15.364	121.021	38000	chicken
175	Nueva Ecija	15.817	120.707	140000	chicken
176	Nueva Ecija	15.4294	120.856	70000	quail
177	Nueva Ecija	15.3941	121.019	80000	chicken
178	Nueva Ecija	15.3698	121.049	140000	chicken
179	Nueva Ecija	15.5723	120.913	37000	chicken
180	Nueva Ecija	15.2846	120.908	75000	chicken
181	Nueva Ecija	15.5068	121.012	6000	chicken
182	Nueva Ecija	15.4635	120.835	81000	chicken
183	Nueva Ecija	15.8519	120.923	74000	chicken
184	Nueva Ecija	15.4265	120.852	40000	chicken
185	Nueva Ecija	15.4664	121.058	12000	chicken
186	Nueva Ecija	15.7445	120.862	5000	chicken
187	Nueva Ecija	15.7057	120.939	120000	chicken
188	Nueva Ecija	15.4208	121.045	16000	chicken
189	Nueva Ecija	15.2842	120.879	90000	chicken
190	Nueva Ecija	15.484	120.897	57000	chicken
191	Nueva Ecija	15.788	120.879	40000	chicken
192	Nueva Ecija	15.3845	121.035	12000	chicken
193	Nueva Ecija	15.3864	121.027	90000	chicken
194	Nueva Ecija	15.5039	121.045	57000	chicken
195	Nueva Ecija	15.2623	120.913	40000	chicken
196	Nueva Ecija	15.6091	121.121	12000	chicken
197	Nueva Ecija	15.5913	121.076	5000	chicken
198	Nueva Ecija	15.6553	121.185	120000	chicken
199	Nueva Ecija	15.4745	121.092	16000	chicken
200	Nueva Ecija	15.3548	121.035	40000	chicken
201	Nueva Ecija	15.3331	121.054	12000	chicken
202	Nueva Ecija	15.8257	120.972	5000	chicken
203	Nueva Ecija	15.5787	120.944	120000	chicken
204	Nueva Ecija	15.6055	121.058	16000	chicken
205	Nueva Ecija	15.2644	120.884	80000	chicken
206	Nueva Ecija	15.2672	120.879	20000	chicken
207	Nueva Ecija	15.367	121.009	5000	chicken
208	Nueva Ecija	15.3728	121.067	40000	chicken
209	Nueva Ecija	15.214	120.811	76000	chicken
210	Nueva Ecija	15.2132	120.813	92000	chicken
211	Nueva Ecija	15.7056	120.939	36000	chicken
212	Nueva Ecija	15.7008	120.94	12000	chicken
213	Nueva Ecija	15.4	121.054	20000	chicken
214	Nueva Ecija	15.559	120.768	38000	chicken
215	Nueva Ecija	15.723	120.872	76000	chicken
216	Nueva Ecija	15.6532	121.031	105000	chicken
217	Nueva Ecija	15.5647	120.815	76000	chicken
218	Nueva Ecija	15.3507	120.922	40000	chicken
219	Nueva Ecija	15.3743	120.942	18000	chicken
220	Nueva Ecija	15.3446	120.901	13000	chicken
221	Nueva Ecija	15.4966	121.065	37000	chicken
222	Nueva Ecija	15.3819	121.005	288000	chicken
223	Nueva Ecija	15.2666	121.023	80000	chicken
224	Nueva Ecija	15.3364	121.005	70000	chicken
225	Nueva Ecija	15.5977	120.946	19000	chicken
226	Nueva Ecija	15.5323	121.09	216000	chicken
227	Nueva Ecija	15.3778	121.025	4500	chicken
228	Nueva Ecija	15.2155	120.84	38000	chicken
229	Nueva Ecija	15.2141	120.841	10000	chicken
230	Nueva Ecija	15.2588	120.861	45000	chicken
231	Nueva Ecija	15.3952	121.031	76000	chicken
232	Nueva Ecija	15.757	120.966	56000	chicken
233	Nueva Ecija	15.5642	120.911	38000	chicken
234	Nueva Ecija	15.7952	120.857	240000	chicken
235	Nueva Ecija	15.7865	121.055	25000	chicken
236	Nueva Ecija	15.269	121.046	18000	chicken
237	Nueva Ecija	15.4778	120.846	40000	chicken
238	Nueva Ecija	15.5043	121.046	8000	chicken
239	Nueva Ecija	15.2733	120.878	90000	chicken
240	Nueva Ecija	15.5026	121.049	57000	chicken
241	Nueva Ecija	15.3661	120.969	40000	chicken
242	Nueva Ecija	15.5109	121.092	12000	chicken
243	Nueva Ecija	15.8174	120.678	5000	chicken
244	Nueva Ecija	15.8265	120.681	120000	chicken
245	Nueva Ecija	15.7748	120.927	16000	chicken
246	Nueva Ecija	15.6562	120.867	12000	chicken
247	Nueva Ecija	15.4266	120.855	40000	chicken
248	Nueva Ecija	15.7843	120.703	12000	chicken
249	Nueva Ecija	15.3657	121.017	5000	chicken
250	Nueva Ecija	15.2656	120.875	50000	chicken
251	Nueva Ecija	15.5472	120.778	38000	chicken
252	Nueva Ecija	15.7403	120.931	76000	chicken
253	Nueva Ecija	15.7282	120.947	45000	chicken
254	Nueva Ecija	15.5246	120.913	152000	chicken
255	Nueva Ecija	15.8998	120.922	40000	chicken
256	Nueva Ecija	15.2757	121.024	12000	chicken
257	Nueva Ecija	15.2753	121.027	5000	chicken
258	Nueva Ecija	15.4314	121.05	4500	chicken
259	Nueva Ecija	15.7072	120.918	38000	chicken
260	Nueva Ecija	15.2873	120.928	10000	chicken
261	Nueva Ecija	15.7448	120.851	45000	chicken
262	Nueva Ecija	15.4627	121.019	38000	chicken
263	Nueva Ecija	15.8201	120.758	76000	chicken
264	Nueva Ecija	15.546	120.811	56000	chicken
265	Nueva Ecija	15.7369	120.878	76000	chicken
266	Nueva Ecija	15.4265	120.854	56000	quail
267	Nueva Ecija	15.4341	120.855	16000	quail
268	Bataan	14.7128	120.512	35000	chicken
269	Bataan	14.8801	120.482	35000	chicken
270	Bataan	14.6897	120.499	75000	chicken
271	Bataan	14.903	120.465	150000	chicken
272	Bataan	14.9	120.461	72000	chicken
273	Bataan	14.7974	120.486	31000	chicken
274	Bataan	14.6065	120.553	35000	chicken
275	Bataan	14.7843	120.47	136000	chicken
276	Bataan	14.7713	120.44	29000	chicken
277	Bataan	14.7762	120.471	87000	chicken
278	Bataan	14.6225	120.531	60000	chicken
279	Bataan	14.7593	120.495	1300	chicken
280	Bataan	14.7403	120.501	28000	chicken
281	Bataan	14.7558	120.507	35000	chicken
282	Bataan	14.7407	120.521	35000	chicken
283	Bataan	14.7494	120.49	28000	chicken
284	Bataan	14.7531	120.5	35000	chicken
285	Bataan	14.7578	120.458	12000	chicken
286	Bataan	14.7071	120.504	35000	chicken
287	Bataan	14.7091	120.491	38000	chicken
288	Bataan	14.7091	120.491	35000	chicken
289	Bataan	14.7081	120.496	35000	chicken
290	Bataan	14.7077	120.502	35000	chicken
291	Bataan	14.7604	120.518	38000	chicken
292	Bataan	14.776	120.511	75000	chicken
293	Bataan	14.7754	120.509	130000	chicken
294	Bataan	14.7592	120.496	1100	chicken
295	Bataan	14.8138	120.51	11000	chicken
296	Bataan	14.7954	120.485	10000	chicken
297	Bataan	14.8071	120.502	8000	chicken
298	Bataan	14.8132	120.509	10000	chicken
299	Bataan	14.8057	120.499	9000	chicken
300	Bataan	14.6862	120.493	40000	chicken
301	Bataan	14.8734	120.488	80000	duck
302	Bataan	14.917	120.456	15000	chicken
303	Bataan	14.6417	120.479	43000	chicken
304	Bataan	14.7999	120.462	138000	chicken
305	Bataan	14.7037	120.505	36000	chicken
306	Bataan	14.7861	120.497	100000	chicken
307	Bataan	14.8114	120.47	40000	chicken
308	Bataan	14.8925	120.476	20000	chicken
309	Bataan	14.8021	120.46	20000	chicken
310	Bataan	14.9094	120.462	38000	chicken
311	Bataan	14.9094	120.462	24000	chicken
312	Bataan	14.6148	120.528	20000	chicken
313	Bataan	14.6877	120.49	130000	chicken
314	Bataan	14.6504	120.488	58000	chicken
315	Bataan	14.7612	120.51	216000	chicken
316	Bataan	14.4631	120.583	40000	chicken
317	Bataan	14.6585	120.464	28000	chicken
318	Bataan	14.7934	120.465	38500	chicken
319	Bataan	14.6717	120.49	38000	chicken
320	Bataan	14.6046	120.547	20000	chicken
321	Bataan	14.7434	120.478	66000	chicken
322	Bataan	14.868	120.488	66000	chicken
323	Bataan	14.7259	120.507	36000	chicken
324	Bataan	14.69	120.5	115000	chicken
325	Bataan	14.9153	120.468	90000	chicken
326	Bataan	14.6005	120.546	40000	chicken
327	Bataan	14.665	120.523	15000	chicken
328	Bataan	14.7006	120.495	40000	chicken
329	Bataan	14.6465	120.504	20000	chicken
330	Bataan	14.6753	120.493	9500	chicken
331	Bataan	14.7281	120.496	25000	chicken
332	Bataan	14.6621	120.5	125000	chicken
333	Bataan	14.858	120.502	65000	chicken
334	Bataan	14.7072	120.504	61000	chicken
335	Bataan	14.9103	120.468	25000	chicken
336	Bataan	14.907	120.465	45000	chicken
337	Bataan	14.5707	120.561	80000	chicken
338	Bataan	14.7734	120.5	35000	chicken
339	Bataan	14.8039	120.474	75000	chicken
340	Bataan	14.6315	120.5	90000	chicken
341	Bataan	14.6734	120.477	62000	chicken
342	Bataan	14.7573	120.44	190000	chicken
343	Bataan	14.5822	120.564	18000	chicken
344	Bataan	14.6321	120.5	18000	chicken
345	Bataan	14.7203	120.486	20000	chicken
346	Bataan	14.7049	120.509	115000	chicken
347	Bataan	14.633	120.531	18000	chicken
348	Bataan	14.5622	120.561	36000	chicken
349	Bataan	14.6162	120.438	440000	chicken
350	Bataan	14.8558	120.42	65000	chicken
351	Bataan	14.8261	120.457	72000	chicken
352	Bataan	14.728	120.508	35000	chicken
353	Bataan	14.794	120.481	14000	chicken
354	Bataan	14.7497	120.447	1300	chicken
355	Bataan	14.7132	120.512	20000	chicken
356	Bataan	14.7131	120.509	40000	chicken
357	Bataan	14.6531	120.518	13500	chicken
358	Bulacan	14.8209	121.041	6000	chicken
359	Bulacan	15.1024	120.996	69000	chicken
360	Bulacan	14.8605	121.037	15000	chicken
361	Bulacan	15.0663	120.91	69000	chicken
362	Bulacan	14.9963	120.98	2000	chicken
363	Bulacan	14.8137	120.987	250000	chicken
364	Bulacan	14.8936	121.048	300000	chicken
365	Bulacan	15.0803	120.969	99000	chicken
366	Bulacan	14.9795	121.062	45000	chicken
367	Bulacan	14.8215	121.081	60000	chicken
368	Bulacan	15.1994	121.008	47000	chicken
369	Bulacan	14.8339	121.058	20000	chicken
370	Bulacan	14.7846	120.948	60000	chicken
371	Bulacan	14.9342	120.966	100000	chicken
372	Bulacan	14.9234	120.961	20000	chicken
373	Bulacan	14.9266	120.97	84000	chicken
374	Bulacan	14.9544	120.866	10000	chicken
375	Bulacan	14.9664	120.944	46000	chicken
376	Bulacan	15.0657	120.929	16000	chicken
377	Bulacan	15.0432	120.983	250000	chicken
378	Bulacan	14.8774	121.027	104000	chicken
379	Bulacan	15.1013	120.997	40000	chicken
380	Bulacan	14.8842	120.822	50000	chicken
381	Bulacan	14.8856	121.03	100000	chicken
382	Bulacan	15.1139	121.015	900000	chicken
383	Bulacan	15.2121	121.019	250000	chicken
384	Bulacan	15.101	120.961	12000	chicken
385	Bulacan	15.085	120.979	20000	chicken
386	Bulacan	15.1118	121.06	22000	chicken
387	Bulacan	14.895	120.834	8000	chicken
388	Bulacan	15.1845	121.033	1500	chicken
389	Bulacan	15.1951	121.045	2000	chicken
390	Bulacan	14.9047	120.743	30000	chicken
391	Bulacan	14.8288	121.04	48000	chicken
392	Bulacan	15.1764	121.043	30000	chicken
393	Bulacan	14.9685	120.864	16000	chicken
394	Bulacan	15.033	120.975	99000	chicken
395	Bulacan	15.1008	120.994	250000	chicken
396	Bulacan	15.0592	120.976	69000	chicken
397	Bulacan	14.8646	120.844	85000	chicken
398	Bulacan	14.843	120.937	200000	chicken
399	Bulacan	14.9254	120.983	210000	chicken
400	Bulacan	14.9598	120.88	12000	chicken
401	Bulacan	15.19	121.007	48000	chicken
402	Bulacan	15.1965	121.006	100000	chicken
403	Bulacan	14.9466	120.953	72000	chicken
404	Bulacan	14.8291	121.039	48000	chicken
405	Bulacan	14.8705	120.942	30000	chicken
406	Bulacan	15.1841	121.033	1800	chicken
407	Bulacan	15.041	121.013	76000	chicken
408	Bulacan	14.8557	121.014	69000	chicken
409	Bulacan	14.8409	121.002	30000	chicken
410	Bulacan	14.8459	121.003	250000	chicken
411	Bulacan	15.13	121.032	198000	chicken
412	Bulacan	14.8553	121.033	20000	chicken
413	Bulacan	14.8083	120.975	50000	chicken
414	Bulacan	14.889	120.98	70000	chicken
415	Bulacan	14.8236	120.941	30000	chicken
416	Bulacan	14.8368	120.946	40000	chicken
417	Bulacan	14.859	121.027	30000	chicken
418	Bulacan	14.8447	120.988	100000	chicken
419	Bulacan	15.0039	120.926	2000	chicken
420	Bulacan	15.0166	120.904	250000	chicken
421	Bulacan	14.8214	121.04	16000	chicken
422	Bulacan	15.0911	120.969	60000	chicken
423	Bulacan	14.9156	121.092	148000	chicken
424	Bulacan	14.8416	120.958	16000	chicken
425	Bulacan	15.2299	121.074	120000	chicken
426	Bulacan	14.9794	121.02	250000	chicken
427	Bulacan	14.9814	121.032	100000	chicken
428	Bulacan	14.8563	121.033	48000	chicken
429	Bulacan	15.0809	120.908	40000	chicken
430	Bulacan	14.9673	120.945	99000	chicken
431	Bulacan	14.9294	120.948	5000	chicken
432	Bulacan	15.0562	120.93	50000	chicken
433	Bulacan	14.847	120.957	100000	chicken
434	Bulacan	14.9781	120.926	12000	chicken
435	Bulacan	14.9852	120.935	12000	chicken
436	Bulacan	15.2327	121.024	100000	chicken
437	Bulacan	14.867	120.738	17000	chicken
438	Bulacan	15.0745	121.006	492000	chicken
439	Bulacan	14.9505	120.862	12000	chicken
440	Bulacan	15.2207	121.034	50000	chicken
441	Bulacan	14.7957	121.079	70000	chicken
442	Bulacan	14.9082	121.013	70000	chicken
443	Bulacan	14.8049	121.009	70000	chicken
444	Bulacan	14.8978	120.945	70000	chicken
445	Bulacan	14.9076	121.013	70000	chicken
446	Bulacan	14.8984	121.02	70000	chicken
447	Bulacan	14.8572	120.787	100000	chicken
448	Bulacan	14.8816	120.927	69000	chicken
449	Bulacan	15.1703	121.027	16000	chicken
450	Bulacan	15.0875	120.983	77000	chicken
451	Bulacan	14.9304	120.985	40000	chicken
452	Bulacan	14.9223	120.955	60000	chicken
453	Bulacan	14.8867	120.948	492000	chicken
454	Bulacan			40000	chicken
455	Bulacan	14.8974	120.939	50000	chicken
456	Bulacan	14.9064	120.931	69000	chicken
457	Bulacan	14.8416	120.958	100000	chicken
458	Bulacan	14.9229	120.954	70000	chicken
459	Bulacan	14.9018	120.968	60000	chicken
460	Bulacan	14.8523	120.952	70000	chicken
461	Bulacan	15.1963	120.997	48000	chicken
462	Bulacan	15.1586	121.043	12000	chicken
463	Bulacan	15.1562	121.043	250000	chicken
464	Bulacan	14.9305	120.981	36000	chicken
465	Bulacan	15.2329	121.039	80000	chicken
466	Bulacan	15.1448	121.038	40000	chicken
467	Bulacan	14.9056	120.945	60000	chicken
468	Bulacan	14.9108	120.958	69000	chicken
469	Bulacan	14.9308	120.985	99000	chicken
470	Bulacan	15.0731	120.996	50000	chicken
471	Bulacan	14.8134	120.981	250000	chicken
472	Bulacan	15.031	120.914	10000	chicken
473	Bulacan	15.1002	120.96	40000	chicken
474	Bulacan	15.1693	121.025	18000	chicken
475	Bulacan	15.0906	120.969	30000	chicken
476	Bulacan	15.2024	121.074	50000	chicken
477	Bulacan	15.2355	121.033	30000	chicken
478	Bulacan	14.9665	120.944	45000	chicken
479	Bulacan	14.9	121.02	250000	chicken
480	Bulacan	14.8757	120.959	48000	chicken
481	Bulacan	14.7941	121.044	36000	chicken
482	Bulacan	15.2236	121.004	5000	chicken
483	Bulacan	14.9904	120.991	180000	chicken
484	Bulacan	15.1501	121.039	69000	chicken
485	Bulacan	14.9779	120.907	30000	chicken
486	Bulacan	14.8959	120.765	100000	chicken
487	Bulacan	14.874	120.786	16000	chicken
488	Bulacan	14.9944	120.887	48000	chicken
489	Bulacan	14.8937	120.836	48000	chicken
490	Bulacan	15.0843	120.97	100000	chicken
491	Bulacan	15.0348	120.969	492000	chicken
492	Bulacan	15.0995	120.971	48000	chicken
493	Bulacan	14.9032	120.839	250000	chicken
494	Bulacan	15.062	120.979	60000	chicken
495	Bulacan	15.1045	121.008	76000	chicken
496	Bulacan	14.8867	120.779	250000	chicken
497	Bulacan	14.8943	120.991	42000	chicken
498	Bulacan	14.8825	120.987	25000	chicken
499	Bulacan	14.9111	120.974	25000	chicken
500	Bulacan	14.8799	120.967	20000	chicken
501	Bulacan	14.8744	120.988	25000	chicken
502	Bulacan	14.9176	120.925	25000	chicken
503	Bulacan	14.9507	120.86	25000	chicken
504	Bulacan	15.0745	120.991	69000	chicken
505	Bulacan	14.8011	121.077	50000	chicken
506	Bulacan	14.817	121.084	80000	chicken
507	Bulacan	15.0635	120.935	12000	chicken
508	Bulacan	14.9215	120.759	492000	chicken
509	Bulacan	14.9051	120.953	40000	chicken
510	Bulacan	14.9051	120.953	492000	chicken
511	Bulacan	14.8986	120.952	250000	chicken
512	Bulacan	14.9045	120.935	250000	chicken
513	Bulacan	15.0652	120.928	99000	chicken
514	Bulacan	15.0707	120.972	48000	chicken
515	Bulacan	15.0716	120.929	250000	chicken
516	Bulacan	15.0698	120.971	16000	chicken
517	Bulacan	14.7894	120.933	1800	chicken
518	Bulacan	15.0325	120.96	30000	chicken
519	Bulacan	14.8627	121.005	250000	chicken
520	Bulacan	14.8596	121.005	60000	chicken
521	Bulacan	15.0407	120.949	12000	chicken
522	Bulacan	14.9651	120.859	3000	chicken
523	Bulacan	15.015	120.917	2000	chicken
524	Bulacan	14.9609	120.983	50000	chicken
525	Pampanga	14.9851	120.871	23000	chicken
526	Pampanga	14.9527	120.731	7200	chicken
527	Pampanga	14.934	120.761	135000	chicken
528	Pampanga	14.9303	120.746	30000	chicken
529	Pampanga	14.9633	120.84	10000	chicken
530	Pampanga	14.9624	120.833	100000	chicken
531	Pampanga	14.948	120.765	30000	chicken
532	Pampanga	14.9344	120.761	18000	chicken
533	Pampanga	15.176	120.782	13000	chicken
534	Pampanga	15.171	120.783	60000	chicken
535	Pampanga	15.1812	120.687	36000	chicken
536	Pampanga	15.1548	120.715	40000	chicken
537	Pampanga	15.1315	120.738	35000	chicken
538	Pampanga	15.1497	120.709	108000	chicken
539	Pampanga	15.1729	120.782	15000	chicken
540	Pampanga	15.1307	120.741	10000	chicken
541	Pampanga	15.1818	120.689	8000	chicken
542	Pampanga	15.1931	120.811	20000	chicken
543	Pampanga	15.172	120.782	16000	chicken
544	Pampanga	15.1386	120.727	60000	chicken
545	Pampanga	15.1411	120.727	36000	chicken
546	Pampanga	15.1255	120.741	40000	chicken
547	Pampanga	15.1715	120.783	18000	chicken
548	Pampanga	15.0301	120.648	72000	chicken
549	Pampanga	15.0588	120.597	210000	chicken
550	Pampanga	14.9993	120.661	5000	duck
551	Pampanga	15.04	120.623	45000	chicken
552	Pampanga	15.0405	120.623	102000	chicken
553	Pampanga	15.0384	120.631	40000	chicken
554	Pampanga	15.0399	120.643	15000	chicken
555	Pampanga	15.0372	120.653	63000	chicken
556	Pampanga	15.0576	120.636	4000	duck
557	Pampanga	15.0375	120.654	60000	chicken
558	Pampanga	15.0318	120.646	7200	chicken
559	Pampanga	15.0323	120.649	30000	quail
560	Pampanga	15.0321	120.646	30000	chicken
561	Pampanga	15.0426	120.906	3000	duck
562	Pampanga	15.0423	120.862	3000	duck
563	Pampanga	15.0513	120.897	5000	duck
564	Pampanga	15.0975	120.76	7000	chicken
565	Pampanga	15.0328	120.907	2500	duck
566	Pampanga	15.0246	120.876	3000	duck
567	Pampanga	15.0381	120.903	6000	duck
568	Pampanga	15.0272	120.905	10000	chicken
569	Pampanga	15.0263	120.858	3000	duck
570	Pampanga	15.0263	120.858	2000	duck
571	Pampanga	15.0377	120.92	5000	duck
572	Pampanga	15.1146	120.916	48000	chicken
573	Pampanga	15.049	120.898	6000	duck
574	Pampanga	15.0413	120.873	3000	duck
575	Pampanga	15.0256	120.877	2000	duck
576	Pampanga	15.0411	120.886	3500	duck
577	Pampanga	15.0414	120.873	4000	duck
578	Pampanga	15.1146	120.821	6000	duck
579	Pampanga	15.0239	120.877	4000	duck
580	Pampanga	15.0451	120.881	5000	duck
581	Pampanga	15.0225	120.859	6000	duck
582	Pampanga	15.0421	120.874	3500	duck
583	Pampanga	15.0373	120.872	4000	duck
584	Pampanga	15.0426	120.874	2600	duck
585	Pampanga	15.0404	120.864	2000	duck
586	Pampanga	15.0436	120.904	3000	duck
587	Pampanga	15.0353	120.891	3000	duck
588	Pampanga	15.0381	120.904	200000	chicken
589	Pampanga	15.0413	120.896	5000	duck
590	Pampanga	15.0432	120.861	6000	duck
591	Pampanga	15.1705	120.905	4000	duck
592	Pampanga	15.0361	120.865	4100	duck
593	Pampanga	15.033	120.884	4500	duck
594	Pampanga	15.0754	120.817	3000	duck
595	Pampanga	15.0315	120.836	3600	duck
596	Pampanga	15.0516	120.896	4000	duck
597	Pampanga	15.0388	120.873	6000	duck
598	Pampanga	15.0577	120.868	4000	duck
599	Pampanga	15.0484	120.883	4000	duck
600	Pampanga	15.0351	120.903	3600	duck
601	Pampanga	15.0489	120.857	5000	duck
602	Pampanga	15.0308	120.857	3000	duck
603	Pampanga	15.0868	120.808	2100	duck
604	Pampanga	15.0315	120.836	3000	duck
605	Pampanga	15.0428	120.9	5000	duck
606	Pampanga	15.0517	120.895	3000	duck
607	Pampanga	15.0529	120.895	2500	duck
608	Pampanga	15.0255	120.87	3000	duck
609	Pampanga	15.0225	120.859	3000	duck
610	Pampanga	15.0512	120.883	3000	duck
611	Pampanga	15.0396	120.887	3000	duck
612	Pampanga	15.0422	120.872	4000	duck
613	Pampanga	15.088	120.818	5000	duck
614	Pampanga	15.0421	120.879	2500	duck
615	Pampanga	15.031	120.857	3200	duck
616	Pampanga	15.0355	120.862	4000	duck
617	Pampanga	15.022	120.877	3000	duck
618	Pampanga	15.0266	120.858	3000	duck
619	Pampanga	15.0353	120.861	4000	duck
620	Pampanga	15.0464	120.899	2600	duck
621	Pampanga	15.1708	120.906	3000	duck
622	Pampanga	15.0494	120.896	4000	duck
623	Pampanga	15.0596	120.902	6000	duck
624	Pampanga	15.0254	120.869	5000	duck
625	Pampanga	15.0643	120.898	3000	duck
626	Pampanga	15.035	120.873	3000	duck
627	Pampanga	15.0441	120.861	4000	duck
628	Pampanga	15.059	120.896	5000	duck
629	Pampanga	15.0234	120.877	3000	duck
630	Pampanga	15.0526	120.895	2600	duck
631	Pampanga	15.0426	120.901	5000	duck
632	Pampanga	15.0267	120.883	3000	duck
633	Pampanga	15.031	120.857	5000	duck
634	Pampanga	15.0507	120.897	6000	duck
635	Pampanga	15.0379	120.912	3000	duck
636	Pampanga	15.0564	120.893	6000	duck
637	Pampanga	15.0213	120.877	4000	duck
638	Pampanga	15.0388	120.913	6000	duck
639	Pampanga	15.0332	120.902	5000	duck
640	Pampanga	15.0332	120.902	4000	duck
641	Pampanga	15.0323	120.903	5000	duck
642	Pampanga	15.0897	120.804	3000	duck
643	Pampanga	15.0506	120.855	3000	duck
644	Pampanga	15.0254	120.875	72000	chicken
645	Pampanga	15.052	120.875	2500	duck
646	Pampanga	15.0465	120.859	3000	duck
647	Pampanga	15.1149	120.822	3000	duck
648	Pampanga	15.1158	120.822	2400	duck
649	Pampanga	15.0605	120.902	3000	duck
650	Pampanga	15.0364	120.911	4000	duck
651	Pampanga	15.0909	120.806	3000	duck
652	Pampanga	15.0424	120.862	32700	chicken
653	Pampanga	15.0412	120.897	2500	duck
654	Pampanga	15.0538	120.891	3000	duck
655	Pampanga	15.0329	120.902	2500	duck
656	Pampanga	15.0491	120.857	3000	duck
657	Pampanga	15.0564	120.893	3000	duck
658	Pampanga	15.0386	120.905	2500	duck
659	Pampanga	15.0602	120.899	3400	duck
660	Pampanga	15.0494	120.896	2500	duck
661	Pampanga	15.0468	120.859	3000	duck
662	Pampanga	15.0631	120.897	4000	duck
663	Pampanga	15.0528	120.882	2500	duck
664	Pampanga	15.0416	120.898	2500	duck
665	Pampanga	15.0265	120.858	1500	duck
666	Pampanga	15.0276	120.907	5000	duck
667	Pampanga	15.0579	120.898	3000	duck
668	Pampanga	15.0402	120.864	2500	duck
669	Pampanga	15.0365	120.907	2600	duck
670	Pampanga	15.0337	120.874	3000	duck
671	Pampanga	15.0485	120.88	1500	duck
672	Pampanga	15.0534	120.879	2500	duck
673	Pampanga	15.0282	120.856	12000	chicken
674	Pampanga	15.0454	120.897	3000	duck
675	Pampanga	15.0239	120.843	3400	duck
676	Pampanga	15.0261	120.858	3500	duck
677	Pampanga	15.1338	120.901	3000	duck
678	Pampanga	15.0328	120.903	6000	duck
679	Pampanga	15.0533	120.894	3000	duck
680	Pampanga	15.1347	120.91	2000	duck
681	Pampanga	15.0567	120.89	1200	duck
682	Pampanga	15.0542	120.894	1200	duck
683	Pampanga	15.0566	120.89	3000	duck
684	Pampanga	15.0346	120.872	3000	duck
685	Pampanga	15.0174	120.849	50000	quail
686	Pampanga	15.0503	120.856	1500	duck
687	Pampanga	15.0421	120.874	1200	duck
688	Pampanga	15.0307	120.857	1600	duck
689	Pampanga	15.0497	120.897	3000	duck
690	Pampanga	15.0159	120.847	10000	quail
691	Pampanga	15.0431	120.906	1500	duck
692	Pampanga	15.0545	120.894	3000	duck
693	Pampanga	15.0157	120.847	4000	duck
694	Pampanga	15.0283	120.856	38000	chicken
695	Pampanga	15.042	120.903	5000	duck
696	Pampanga	15.0412	120.897	3200	duck
697	Pampanga	15.033	120.903	4000	duck
698	Pampanga	15.0439	120.861	152000	chicken
699	Pampanga	15.0329	120.903	2000	duck
700	Pampanga	15.0287	120.835	1600	duck
701	Pampanga	15.0308	120.857	3000	duck
702	Pampanga	15.0337	120.903	1800	duck
703	Pampanga	15.0485	120.88	25000	quail
704	Pampanga	15.033	120.885	2000	duck
705	Pampanga	15.0531	120.879	2500	duck
706	Pampanga	15.0334	120.884	3400	duck
707	Pampanga	15.0263	120.868	2500	duck
708	Pampanga	15.0386	120.887	2600	duck
709	Pampanga	15.0227	120.858	1800	duck
710	Pampanga	15.0385	120.892	3000	duck
711	Pampanga	15.0258	120.858	2000	duck
712	Pampanga	15.0377	120.873	3400	duck
713	Pampanga	15.0407	120.897	3200	duck
714	Pampanga	15.0384	120.894	1400	duck
715	Pampanga	15.0346	120.872	2000	duck
716	Pampanga	15.0493	120.883	1600	duck
717	Pampanga	15.053	120.895	2500	duck
718	Pampanga	15.0558	120.89	2000	duck
719	Pampanga	15.0414	120.886	3100	duck
720	Pampanga	15.0388	120.904	1500	duck
721	Pampanga	15.039	120.887	2500	duck
722	Pampanga	15.0392	120.888	1000	duck
723	Pampanga	15.0382	120.903	40000	chicken
724	Pampanga	15.0333	120.884	3600	duck
725	Pampanga	15.0555	120.89	1900	duck
726	Pampanga	15.0516	120.855	2400	duck
727	Pampanga	15.047	120.912	3500	duck
728	Pampanga	15.0395	120.914	4000	duck
729	Pampanga	15.0409	120.897	2900	duck
730	Pampanga	15.0549	120.882	3000	duck
731	Pampanga	15.0364	120.906	2000	duck
732	Pampanga	15.0558	120.89	37000	chicken
733	Pampanga	15.1318	120.898	36000	chicken
734	Pampanga	15.0415	120.904	1900	duck
735	Pampanga	15.0512	120.855	3000	duck
736	Pampanga	15.168	120.911	4000	duck
737	Pampanga	15.0502	120.856	2500	duck
738	Pampanga	15.0389	120.901	2400	duck
739	Pampanga	15.0174	120.845	2000	duck
740	Pampanga	15.034	120.876	3000	duck
741	Pampanga	15.0346	120.875	1900	duck
742	Pampanga	15.0359	120.872	3000	duck
743	Pampanga	15.033	120.884	1900	duck
744	Pampanga	15.0454	120.909	2000	duck
745	Pampanga	15.0376	120.892	2500	duck
746	Pampanga	15.043	120.862	110000	chicken
747	Pampanga	15.0435	120.904	1700	duck
748	Pampanga	15.0361	120.865	300	duck
749	Pampanga	15.0491	120.857	1200	duck
750	Pampanga	15.0363	120.907	2000	duck
751	Pampanga	15.0365	120.908	3000	duck
752	Pampanga	15.0508	120.897	2500	duck
753	Pampanga	15.041	120.897	3000	duck
754	Pampanga	15.0389	120.901	4000	duck
755	Pampanga	15.033	120.876	2500	duck
756	Pampanga	15.033	120.885	1600	duck
757	Pampanga	15.0358	120.864	4000	duck
758	Pampanga	15.036	120.907	3000	duck
759	Pampanga	15.0333	120.884	4000	duck
760	Pampanga	15.0334	120.884	4200	duck
761	Pampanga	15.0379	120.892	3000	duck
762	Pampanga	15.0398	120.896	1600	duck
763	Pampanga	15.0171	120.876	1500	duck
764	Pampanga	15.023	120.858	3000	duck
765	Pampanga	15.0529	120.895	2000	duck
766	Pampanga	15.0223	120.857	3000	duck
767	Pampanga	15.0492	120.875	4200	duck
768	Pampanga	15.0384	120.892	3500	duck
769	Pampanga	15.0382	120.892	2000	duck
770	Pampanga	15.0624	120.898	3000	duck
771	Pampanga	15.0625	120.902	3000	duck
772	Pampanga	15.0564	120.89	4000	duck
773	Pampanga	15.0371	120.905	3000	duck
774	Pampanga	15.0391	120.888	2000	duck
775	Pampanga	15.0367	120.908	30000	chicken
776	Pampanga	15.0355	120.863	4000	duck
777	Pampanga	15.0404	120.915	2000	duck
778	Pampanga	15.0448	120.922	3400	duck
779	Pampanga	15.0254	120.876	4000	duck
780	Pampanga	15.0331	120.875	4200	duck
781	Pampanga	15.1152	120.916	60000	chicken
782	Pampanga	15.1353	120.912	4000	duck
783	Pampanga	15.0353	120.903	3000	duck
784	Pampanga	15.0264	120.858	200000	chicken
785	Pampanga	15.0318	120.835	3000	duck
786	Pampanga	15.0463	120.881	4000	duck
787	Pampanga	15.062	120.901	3000	duck
788	Pampanga	15.0419	120.897	2000	duck
789	Pampanga	15.0564	120.89	3000	duck
790	Pampanga	15.021	120.867	4000	duck
791	Pampanga	15.0469	120.913	6000	duck
792	Pampanga	15.0236	120.876	3000	duck
793	Pampanga	15.0406	120.916	2000	duck
794	Pampanga	15.0552	120.853	4000	duck
795	Pampanga	15.1153	120.916	3000	duck
796	Pampanga	15.0215	120.858	3000	duck
797	Pampanga	15.0362	120.872	2500	duck
798	Pampanga	15.0913	120.817	30000	quail
799	Pampanga	15.0535	120.892	3000	duck
800	Pampanga	15.0414	120.901	4000	duck
801	Pampanga	15.0451	120.914	3000	duck
802	Pampanga	15.0345	120.909	5000	duck
803	Pampanga	15.0539	120.882	4000	duck
804	Pampanga	15.0487	120.857	3000	duck
805	Pampanga	15.0466	120.859	4000	duck
806	Pampanga	15.0361	120.91	3000	duck
807	Pampanga	15.1175	120.902	3000	duck
808	Pampanga	15.0375	120.891	3500	duck
809	Pampanga	15.1632	120.919	3000	duck
810	Pampanga	15.0487	120.899	4500	duck
811	Pampanga	15.0288	120.909	6000	duck
812	Pampanga	15.0347	120.871	2000	duck
813	Pampanga	15.0439	120.861	3500	chicken
814	Pampanga	15.0387	120.903	100000	chicken
815	Pampanga	15.0379	120.904	74000	chicken
816	Pampanga	15.0377	120.872	45000	chicken
817	Pampanga	15.0417	120.886	5000	duck
818	Pampanga	15.0169	120.848	15000	quail
819	Pampanga	15.0404	120.864	4500	duck
820	Pampanga	15.0558	120.89	6000	duck
821	Pampanga	15.0385	120.917	2400	duck
822	Pampanga	15.0439	120.861	9000	duck
823	Pampanga	15.0199	120.855	72000	chicken
824	Pampanga	15.0355	120.869	7000	duck
825	Pampanga	15.0341	120.872	8000	duck
826	Pampanga	15.0419	120.919	6000	duck
827	Pampanga	15.0414	120.886	4000	duck
828	Pampanga	15.0494	120.896	5000	duck
829	Pampanga	15.0436	120.878	6000	duck
830	Pampanga	15.0528	120.882	6000	duck
831	Pampanga	15.062	120.899	8000	duck
832	Pampanga	15.0497	120.898	6000	duck
833	Pampanga	15.0359	120.869	3000	duck
834	Pampanga	15.0272	120.905	1500	duck
835	Pampanga	15.0218	120.858	4500	duck
836	Pampanga	15.0419	120.899	5000	duck
837	Pampanga	14.9614	120.51	18000	chicken
838	Pampanga	15.0035	120.49	34000	chicken
839	Pampanga	14.9778	120.54	120000	chicken
840	Pampanga	14.9646	120.529	25000	chicken
841	Pampanga	15.0025	120.492	10000	chicken
842	Pampanga	15.004	120.515	28000	chicken
843	Pampanga	14.9976	120.501	38000	chicken
844	Pampanga	15.0039	120.489	60000	chicken
845	Pampanga	15.0045	120.492	48000	chicken
846	Pampanga	14.9797	120.474	12000	chicken
847	Pampanga	14.9656	120.53	40000	chicken
848	Pampanga	15.0105	120.572	102000	chicken
849	Pampanga	15.0115	120.571	30000	chicken
850	Pampanga	14.9971	120.544	24000	chicken
851	Pampanga	14.9829	120.606	53750	chicken
852	Pampanga	15.0063	120.563	63000	chicken
853	Pampanga	15.0159	120.57	22000	chicken
854	Pampanga	15.0178	120.529	60000	chicken
855	Pampanga	15.0196	120.566	7200	chicken
856	Pampanga	14.873	120.519	2000	chicken
857	Pampanga	14.9051	120.52	30000	chicken
858	Pampanga	14.9077	120.587	7000	chicken
859	Pampanga	14.8715	120.521	10000	chicken
860	Pampanga	14.9549	120.545	48000	chicken
861	Pampanga	14.8999	120.518	200000	chicken
862	Pampanga	15.2141	120.616	3000	duck
863	Pampanga	15.2374	120.604	50000	chicken
865	Pampanga	15.1967	120.604	61000	chicken
866	Pampanga	15.2181	120.606	6000	duck
867	Pampanga	15.1781	120.616	60000	chicken
868	Pampanga	15.2055	120.638	100000	chicken
869	Pampanga	15.2105	120.624	74000	chicken
870	Pampanga	15.2054	120.647	45000	chicken
871	Pampanga	15.2196	120.674	72000	chicken
872	Pampanga	15.2195	120.674	5000	chicken
873	Pampanga	15.2681	120.66	18000	chicken
874	Pampanga	15.253	120.696	10000	chicken
875	Pampanga	15.2314	120.643	38000	chicken
876	Pampanga	15.2474	120.67	8000	chicken
877	Pampanga	15.2383	120.649	16000	chicken
878	Pampanga	15.2464	120.691	60000	chicken
879	Pampanga	15.2528	120.737	40000	chicken
880	Pampanga	15.2103	120.685	102000	chicken
881	Pampanga	15.2465	120.692	30000	chicken
882	Pampanga	15.2063	120.637	7000	chicken
883	Pampanga	15.2266	120.686	16000	chicken
884	Pampanga	15.2188	120.685	60000	chicken
885	Pampanga	15.243	120.657	110000	chicken
886	Pampanga	15.266	120.704	200000	chicken
887	Pampanga	15.2266	120.695	7000	chicken
888	Pampanga	15.2529	120.655	48000	chicken
889	Pampanga	15.2366	120.643	200000	chicken
890	Pampanga	15.2321	120.696	110000	chicken
891	Pampanga	15.221	120.71	30000	chicken
892	Pampanga	15.2321	120.701	60000	chicken
893	Pampanga	15.2657	120.656	3500	chicken
894	Pampanga	15.2628	120.735	40000	chicken
895	Pampanga	15.2062	120.625	100000	chicken
896	Pampanga	15.2508	120.726	74000	chicken
897	Pampanga	15.2382	120.649	45000	chicken
898	Pampanga	15.2508	120.726	72000	chicken
899	Pampanga	15.2345	120.7	200000	chicken
900	Pampanga	15.1903	120.636	18000	chicken
901	Pampanga	15.2562	120.74	10000	chicken
902	Pampanga	15.2417	120.651	38000	chicken
903	Pampanga	15.2473	120.668	20000	chicken
904	Pampanga	15.2542	120.691	40000	chicken
905	Pampanga	15.2542	120.694	102000	chicken
906	Pampanga	15.2429	120.715	7000	chicken
907	Pampanga	15.2472	120.691	10000	chicken
908	Pampanga	15.2101	120.624	48000	chicken
909	Pampanga	15.2293	120.642	16000	chicken
910	Pampanga	15.276	120.652	40000	chicken
911	Pampanga	15.2467	120.72	102000	chicken
912	Pampanga	15.2474	120.731	30000	chicken
913	Pampanga	15.197	120.637	7000	chicken
914	Pampanga	15.2151	120.637	10000	chicken
915	Pampanga	15.2056	120.639	8000	chicken
916	Pampanga	15.2505	120.691	200000	chicken
917	Pampanga	15.2177	120.673	72000	chicken
918	Pampanga	15.2506	120.691	32700	chicken
919	Pampanga	15.257	120.675	12000	chicken
920	Pampanga	15.2249	120.695	57000	chicken
921	Pampanga	15.1883	120.638	76000	chicken
922	Pampanga	15.2497	120.674	2000	chicken
923	Pampanga	15.2271	120.696	18000	chicken
924	Pampanga	15.1977	120.692	10000	chicken
925	Pampanga	15.2191	120.672	38000	chicken
926	Pampanga	15.2259	120.695	16000	chicken
927	Pampanga	15.2286	120.67	60000	chicken
928	Pampanga	14.9804	120.703	61000	chicken
929	Pampanga	14.9593	120.721	40000	chicken
930	Pampanga	14.9508	120.718	102000	chicken
931	Pampanga	14.9803	120.703	30000	chicken
932	Pampanga	14.9476	120.718	7000	chicken
933	Pampanga	14.9806	120.701	37000	chicken
934	Pampanga	14.9528	120.731	110000	chicken
935	Pampanga	14.9627	120.732	3000	duck
936	Pampanga	14.975	120.735	60000	chicken
937	Pampanga	14.9778	120.699	744000	chicken
938	Pampanga	14.9709	120.733	100000	chicken
939	Pampanga	14.9763	120.699	74000	chicken
940	Pampanga	14.9495	120.718	45000	chicken
941	Pampanga	14.974	120.701	72000	chicken
942	Pampanga	14.98	120.701	37000	chicken
943	Pampanga	14.95	120.718	1500	duck
944	Pampanga	14.9807	120.703	30000	chicken
945	Pampanga	14.9559	120.729	60000	chicken
946	Pampanga	14.9804	120.701	60000	chicken
947	Pampanga	14.9784	120.7	3500	chicken
948	Pampanga	14.9775	120.699	100000	chicken
949	Pampanga	14.9684	120.734	45000	chicken
950	Pampanga	14.9797	120.7	72000	chicken
951	Pampanga	14.9802	120.701	18000	chicken
952	Pampanga	15.0518	120.533	10000	chicken
953	Pampanga	15.0705	120.52	38000	chicken
954	Pampanga	15.0392	120.524	7000	chicken
955	Pampanga	15.0391	120.485	48000	chicken
956	Pampanga	15.0372	120.505	200000	chicken
957	Pampanga	15.0798	120.547	60000	chicken
958	Pampanga	15.1108	120.569	100000	chicken
959	Pampanga	15.0403	120.524	74000	chicken
960	Pampanga	15.0446	120.5	18000	chicken
961	Pampanga	15.1213	120.554	10000	chicken
962	Pampanga	15.0329	120.535	38000	chicken
963	Pampanga	15.0351	120.498	60000	chicken
964	Pampanga	15.1222	120.562	48000	chicken
965	Pampanga	15.0349	120.531	60000	chicken
966	Pampanga	15.0331	120.773	3500	chicken
967	Pampanga	14.9747	120.736	45000	chicken
968	Pampanga	15.0417	120.758	16000	chicken
969	Pampanga	15.0432	120.762	4000	duck
970	Pampanga	15.0373	120.767	200000	chicken
971	Pampanga	15.0378	120.78	5000	duck
972	Pampanga	15.0375	120.767	18000	chicken
973	Pampanga	15.0454	120.758	10000	chicken
974	Pampanga	15.0489	120.758	16000	chicken
975	Pampanga	15.0504	120.752	60000	chicken
976	Pampanga	15.0349	120.77	200000	chicken
977	Pampanga	15.0595	120.754	7000	chicken
978	Pampanga	15.0444	120.761	200000	chicken
979	Pampanga	15.1034	120.637	110000	chicken
980	Pampanga	15.0747	120.628	60000	chicken
981	Pampanga	15.1061	120.635	3500	chicken
982	Pampanga	15.0858	120.617	100000	chicken
983	Pampanga	15.09	120.614	45000	chicken
984	Pampanga	15.0754	120.631	18000	chicken
985	Pampanga	15.0265	120.568	10000	chicken
986	Pampanga	15.0403	120.55	38000	chicken
987	Pampanga	15.0303	120.565	60000	chicken
988	Pampanga	15.0146	120.575	48000	chicken
989	Pampanga	15.029	120.567	43000	chicken
990	Pampanga	15.0265	120.564	20000	chicken
991	Aurora	15.7338	121.518	4000	chicken
992	Aurora	15.8103	121.479	4000	chicken
993	Aurora	15.7038	121.495	4000	chicken
994	Aurora	15.7072	121.465	4000	chicken
995	Aurora	16.1514	121.945	10000	chicken
996	Aurora	15.7976	121.495	29000	chicken
997	Aurora	15.8108	121.483	5000	chicken
998	Aurora	15.7853	121.54	4000	chicken
999	Aurora	15.8468	121.544	10000	chicken
1000	Tarlac	15.3201	120.614	108000	chicken
1001	Tarlac	15.5339	120.597	90000	chicken
1002	Tarlac	15.547	120.605	20000	chicken
1003	Tarlac	15.5471	120.605	20000	chicken
1004	Tarlac	15.6658	120.487	24000	chicken
1005	Tarlac	15.3676	120.657	20000	chicken
1006	Tarlac	15.2859	120.593	60000	chicken
1007	Tarlac	15.3947	120.637	60000	chicken
1008	Tarlac	15.2859	120.633	400560	chicken
1009	Tarlac	15.3563	120.62	141000	chicken
1010	Tarlac	15.3033	120.603	240000	chicken
1011	Tarlac	15.5206	120.623	70000	chicken
1012	Tarlac	15.7096	120.607	10000	chicken
1013	Tarlac	15.4443	120.735	10000	chicken
1014	Tarlac	15.409	120.698	39000	chicken
1015	Tarlac	15.3142	120.536	20000	chicken
1016	Tarlac	15.2736	120.58	40000	chicken
1017	Tarlac	15.3206	120.578	200000	chicken
1018	Tarlac	15.3216	120.573	100000	chicken
1019	Tarlac	15.7789	120.602	62000	chicken
1020	Tarlac	15.3079	120.551	30600	chicken
1021	Tarlac	15.3095	120.542	180000	chicken
1022	Tarlac	15.5582	120.514	65000	chicken
1023	Tarlac	15.7801	120.602	385000	chicken
1024	Tarlac	15.5674	120.623	74000	chicken
1025	Tarlac	15.6275	120.394	36000	chicken
1026	Tarlac	15.7381	120.451	75000	chicken
1027	Tarlac	15.6038	120.39	150000	chicken
1028	Tarlac	15.5692	120.528	64000	chicken
1029	Tarlac	15.6748	120.349	38000	chicken
1030	Tarlac	15.5367	120.523	20000	chicken
1031	Tarlac	15.3184	120.619	81500	chicken
1032	Tarlac	15.35	120.701	76000	chicken
1033	Tarlac	15.4065	120.624	200000	chicken
1034	Tarlac	15.3629	120.558	25000	chicken
1035	Tarlac	15.6466	120.356	62000	chicken
1036	Tarlac	15.3219	120.614	125000	chicken
1037	Tarlac	15.3156	120.609	30600	chicken
1038	Tarlac	15.7524	120.581	180000	chicken
1039	Tarlac	15.3656	120.567	100000	chicken
1040	Tarlac	15.3191	120.545	65000	chicken
1041	Tarlac	15.4912	120.54	385000	chicken
1042	Tarlac	15.4037	120.621	74000	chicken
1043	Tarlac	15.288	120.588	37000	chicken
1044	Tarlac	15.5272	120.542	45000	chicken
1045	Tarlac	15.5272	120.542	36000	chicken
1046	Tarlac	15.5191	120.615	30000	chicken
1047	Tarlac	15.6136	120.64	60000	chicken
1048	Tarlac	15.3339	120.573	75000	chicken
1049	Tarlac	15.3779	120.567	150000	chicken
1050	Tarlac	15.5529	120.613	80000	chicken
1051	Tarlac	15.6399	120.645	38000	chicken
1052	Tarlac	15.399	120.626	20000	chicken
1053	Tarlac	15.5222	120.549	81500	chicken
1054	Tarlac	15.6538	120.628	3000	chicken
1055	Tarlac	15.7139	120.607	79000	chicken
1056	Tarlac	15.5662	120.665	76000	chicken
1057	Tarlac	15.3255	120.625	200000	chicken
1058	Tarlac	15.5159	120.688	40000	chicken
1059	Tarlac	15.6866	120.44	8000	chicken
1060	Tarlac	15.4066	120.623	25000	chicken
1061	Tarlac	15.6593	120.627	4000	chicken
1062	Tarlac	15.4884	120.724	200000	chicken
1063	Tarlac	15.357	120.644	19000	chicken
1064	Tarlac	15.5538	120.644	50000	chicken
1065	Tarlac	15.602	120.659	50000	chicken
1066	Tarlac	15.3151	120.616	76000	chicken
1067	Tarlac	15.5973	120.394	70000	chicken
1068	Tarlac	15.4003	120.624	12000	chicken
1069	Tarlac	15.6904	120.37	72000	chicken
1070	Tarlac	15.3367	120.613	90000	chicken
1071	Tarlac	15.3147	120.613	81500	chicken
1072	Tarlac	15.3497	120.619	20000	chicken
1073	Tarlac	15.3455	120.619	38000	chicken
1074	Tarlac	15.4347	120.71	150000	chicken
1075	Tarlac	15.6598	120.458	75000	chicken
1076	Tarlac	15.3339	120.572	36000	chicken
1077	Tarlac	15.3323	120.577	74000	chicken
1078	Tarlac	15.3067	120.653	35000	chicken
1079	Tarlac	15.317	120.565	385000	chicken
1080	Tarlac	15.3601	120.687	80000	chicken
1081	Tarlac	15.5946	120.466	65000	chicken
1082	Tarlac	15.7822	120.602	20000	chicken
1083	Tarlac	15.4182	120.613	180000	chicken
1084	Tarlac	15.5031	120.692	30000	chicken
1085	Tarlac	15.5144	120.589	30600	chicken
1086	Tarlac	15.3188	120.541	62000	chicken
1087	Tarlac	15.3109	120.59	600000	chicken
1088	Tarlac	15.2972	120.576	65000	chicken
1089	Tarlac	15.2759	120.652	324000	chicken
1090	Tarlac	15.312	120.609	75000	chicken
1091	Tarlac	15.3616	120.675	80000	chicken
1092	Tarlac	15.3133	120.535	40000	chicken
1093	Tarlac	15.3186	120.616	36000	chicken
1094	Tarlac	15.4031	120.7	148000	chicken
1095	Tarlac	15.3095	120.542	75000	chicken
1096	Tarlac	15.4765	120.523	25000	chicken
1097	Tarlac	15.8139	120.607	64000	chicken
1098	Tarlac	15.6647	120.493	38000	chicken
1099	Tarlac	15.4812	120.521	146000	chicken
1100	Tarlac	15.6267	120.637	81500	chicken
1101	Tarlac	15.4191	120.612	100000	chicken
1102	Tarlac	15.5812	120.503	64000	chicken
1103	Tarlac	15.3587	120.667	150000	chicken
1104	Tarlac	15.5519	120.373	20000	chicken
1105	Tarlac	15.4203	120.564	32000	chicken
1106	Tarlac	15.5728	120.536	81500	chicken
1107	Tarlac	15.4118	120.71	18000	chicken
1108	Tarlac	15.5554	120.64	27000	chicken
1109	Tarlac	15.3648	120.703	75000	chicken
1110	Tarlac	15.7802	120.602	40000	chicken
1111	Tarlac	15.7525	120.579	20000	chicken
1112	Zambales	15.3875	119.978	308000	chicken
1113	Zambales	15.788	119.991	190000	chicken
1114	Zambales	14.9925	120.147	97000	chicken
1115	Zambales	14.9641	120.223	48000	chicken
1116	Zambales	15.7951	119.989	110000	chicken
1117	Zambales	15.7963	119.997	38000	chicken
1118	Zambales	15.2909	120.08	38000	chicken
1119	Zambales	15.356	119.99	230000	chicken
1120	Zambales	14.914	120.184	140000	chicken
1121	Zambales	15.3768	120.013	308000	chicken
1122	Zambales	14.9799	120.122	190000	chicken
1123	Zambales	15.1363	120.052	6000	chicken
1124	Zambales	14.8701	120.159	97000	chicken
1125	Zambales	14.9799	120.122	40000	chicken
1126	Zambales	15.1575	120.067	38000	chicken
1127	Zambales	15.292	120.065	40000	chicken
1128	Zambales	15.4693	119.948	100000	chicken
1129	Zambales	14.902	120.213	173000	chicken
1130	Zambales	15.586	119.961	5400	chicken
1131	Zambales	15.5961	119.977	10000	chicken
1132	Zambales	14.972	120.223	38000	chicken
1133	Zambales	15.3556	120.002	30000	chicken
1134	Zambales	15.3618	120.007	105000	chicken
1135	Zambales	15.3579	120.003	110000	chicken
1136	Zambales	15.3583	120.004	110000	chicken
1137	Zambales	15.1334	120.06	230000	chicken
1138	Zambales	14.9269	120.153	140000	chicken
1139	Zambales	15.3837	119.978	38000	chicken
1140	Zambales	15.6277	119.969	10000	chicken
1141	Zambales	15.1627	120.079	190000	chicken
1142	Zambales	14.9604	120.214	30000	chicken
1143	Zambales	14.9647	120.216	40000	chicken
1144	Zambales	15.3811	119.97	160000	chicken
1145	Pampanga	15.0046	120.712	5000	chicken
1146	Pampanga	15.0066	120.631	20000	chicken
1147	Pampanga	14.9344	120.588	500	chicken
1148	Nueva Ecija	15.421	120.28	100	chicken
1149	Pampanga	15.0412	120.887	15000	chicken
1150	Pampanga	14.9844	120.706	10000	chicken
1151	Pampanga	15.0134	120.624	8000	chicken
1152	Pampanga	15.0434	120.861	3000	ducks
1153	Pampanga	14.9529	120.731	15000	chicken
