# Supplementary material for: Evaluation of strategies using simulation model to control a potential outbreak of highly pathogenic avian influenza among poultry farms in Central Luzon, Philippines
Source: PLoS One. 2020 Sep 10;15(9):e0238815. doi: 10.1371/journal.pone.0238815 (PMC7482972; doi:10.1371/journal.pone.0238815)
Supplement: S2 Data — (XLSX) [file pone.0238815.s002.xlsx]

## Sheet: Sheet1
Date Reported or Investigated	Culling Date	Farm ID	Latitude	Longitude	Population	Species
July 7,2017	August 2, 2017	534	15.171	120.783	60000	Chicken
July31, 2017	August 7, 2017	1146	15.0066	120.631	20000	chicken
August 4, 2017	August 12, 2017	818	15.0169	120.848	15000	quail
August 6, 2017	August 13, 2017	220	15.3446	120.901	13000	quail
August 9, 2017	August 12, 2017	26	15.2972	120.881	75000	chicken
August 11, 2017	August 15, 2017	1147	14.9344	120.588	500	chicken
August 16, 2017	August 16, 2017	1150	14.9844	120.706	10000	chicken
August 18, 2017	August 21, 2017	1152	15.0434	120.861	3000	ducks
August 20, 2017	August 22, 2017	716	15.0493	120.883	1600	duck
August 26, 2017	August 30, 2017	1149	15.0412	120.887	15000	chicken
August 27, 2017	August 28, 2017	577	15.0414	120.873	4000	duck
August 27, 2017	August 28, 2018	662	15.0631	120.897	4000	duck
August 28, 2017	September 2, 2017	1145	15.0046	120.712	5000	chicken
September 1, 2017	September 2, 2017	1153	14.9529	120.731	15000	chicken
September 16, 2017	September 18, 2017	1148	15.4215	120.283	100	duck
September 2, 2017	September 5, 2017	548	15.0301	120.648	72000	chicken
September 2, 2017	September 3, 2017	1148	15.4215	120.283	100	duck
September 8, 2017	September 11, 2017	547	15.1715	120.783	18000	chicken
September 19, 2017	September 22, 2017	1151	15.0134	120.624	8000	chicken
October 24, 2017	October 26, 2017	229	15.2141	120.841	10000	chicken
November 8, 2017	November 10, 2017	1150	14.9844	120.706	10000	chicken
November 11, 2017	November 14, 2017	230	15.2588	120.861	45000	chicken
November 17, 2017	November 20,2017	228	15.2155	120.84	38000	chicken
