# Supplementary material for: Evaluation of strategies using simulation model to control a potential outbreak of highly pathogenic avian influenza among poultry farms in Central Luzon, Philippines
Source: PLoS One. 2020 Sep 10;15(9):e0238815. doi: 10.1371/journal.pone.0238815 (PMC7482972; doi:10.1371/journal.pone.0238815)
Supplement: S3 Data — (XLSX) [file pone.0238815.s003.xlsx]

## Sheet: Sheet1
FarmID	Lat	Long	r0
1	15.2353	120.915	0.418496
2	15.6132	121.118	0.193842
3	15.6141	121.118	0.179589
4	15.4647	121.05	0.322364
5	15.6808	120.851	0.17207
6	15.2688	121.037	0.436683
7	15.6687	120.983	0.179639
8	15.877	120.931	0.11505
9	15.6691	120.77	0.154952
10	15.8354	120.709	0.127976
11	15.3004	120.989	0.435951
12	15.5137	120.974	0.25721
13	15.2065	120.822	0.47068
14	15.2137	120.812	0.463808
15	15.4861	121.005	0.313667
16	15.6859	120.934	0.212558
17	15.4667	121.049	0.347415
18	15.8346	120.859	0.118981
19	15.3899	121.018	0.558962
20	15.7554	121.005	0.167092
21	15.8695	120.924	0.13276
22	15.7525	120.709	0.14502
23	15.3101	120.997	0.442771
24	15.7446	120.731	0.139703
25	15.3829	121.049	0.454528
26	15.2972	120.881	0.41104
27	15.2946	120.881	0.403161
28	15.7119	120.941	0.225516
29	15.3871	121.019	0.606212
30	15.7212	121.049	0.16052
31	15.757	121.054	0.142506
32	15.6907	120.934	0.242769
33	15.4332	120.855	0.353314
34	15.5131	121.064	0.343657
35	15.4161	121.059	0.408406
36	15.4186	121.067	0.36705
37	15.3866	121.043	0.476313
38	15.8229	120.72	0.124712
39	15.3666	120.967	0.422215
40	15.3702	121.007	0.488067
41	15.7399	121.099	0.127707
42	15.8181	120.655	0.131357
43	15.5446	121.101	0.21497
44	15.5078	121.052	0.340803
45	15.7442	121.067	0.164487
46	15.4026	121.024	0.495589
47	15.4547	121.018	0.360727
48	15.7655	120.864	0.169009
49	15.8241	120.66	0.140632
50	15.3024	120.988	0.392143
51	15.8992	120.917	0.114774
52	15.5463	120.778	0.223314
53	15.587	120.937	0.236031
54	15.2889	120.873	0.418147
55	15.2791	121.039	0.374638
56	15.3967	121.101	0.286853
57	15.4514	120.876	0.29087
58	15.8184	120.698	0.178604
59	15.5624	120.839	0.205999
60	15.3026	120.976	0.45034
61	15.4605	121.052	0.329316
62	15.2935	120.866	0.399305
63	15.513	121.064	0.323641
64	15.3775	120.98	0.463807
65	15.2359	120.858	0.443054
66	15.53	121.096	0.252333
67	15.4986	121.052	0.317452
68	15.38	121.028	0.526203
69	15.3161	121.052	0.386079
70	15.3233	121.051	0.395705
71	15.3614	120.859	0.326706
72	15.6583	120.864	0.19618
73	15.5572	121.17	0.141442
74	15.4319	120.859	0.361719
75	15.372	121.05	0.515025
76	15.365	121.038	0.468435
77	15.3622	121.038	0.504815
78	15.3643	120.933	0.377709
79	15.3292	121.018	0.464319
80	15.4192	121.027	0.435773
81	15.4948	121.058	0.312484
82	15.4022	120.768	0.268458
83	15.7465	120.765	0.150489
84	15.3952	121.076	0.361561
85	15.6969	121.188	0.0991491
86	15.7253	120.899	0.251779
87	15.4341	120.855	0.363641
88	15.7027	120.895	0.228406
89	15.3699	120.965	0.424026
90	15.2529	120.876	0.433049
91	15.6432	121.194	0.117818
92	15.374	120.98	0.455995
93	15.3783	120.983	0.499573
94	15.4103	121.005	0.422275
95	15.2189	120.837	0.459448
96	15.6143	121.114	0.190181
97	15.8205	120.69	0.152641
98	15.4368	120.779	0.250773
99	15.6958	120.929	0.227686
100	15.6529	120.96	0.203569
101	15.3123	120.996	0.43851
102	15.5045	120.971	0.280053
103	15.3977	121.016	0.497944
104	15.7775	121.054	0.14403
105	15.31	120.919	0.384353
106	15.2827	120.914	0.404751
107	15.252	121.016	0.398644
108	15.3819	121.005	0.487922
109	15.3772	121.071	0.393457
110	15.4092	121.023	0.45661
111	15.3994	121.106	0.297024
112	15.2655	121.033	0.439937
113	15.6068	121.121	0.195346
114	15.4269	120.853	0.358524
115	15.5125	121.068	0.292895
116	15.6995	121.121	0.129547
117	15.3668	120.929	0.369512
118	15.5285	120.926	0.255136
119	15.6989	120.886	0.217893
120	15.7294	121.066	0.150956
121	15.3812	121.072	0.400412
122	15.3157	120.999	0.443986
123	15.5473	120.778	0.244061
124	15.3732	121.02	0.502243
125	15.5353	120.937	0.261239
126	15.7659	121.004	0.168589
127	15.3417	120.834	0.311525
128	15.339	120.841	0.336331
129	15.5786	120.833	0.208091
130	15.6896	120.702	0.141126
131	15.4242	121.065	0.376797
132	15.3536	120.887	0.344308
133	15.3151	120.901	0.380119
134	15.7648	121.065	0.161032
135	15.2502	120.851	0.42077
136	15.3058	121.039	0.454955
137	15.3077	121.04	0.44261
138	15.3079	121.049	0.404723
139	15.5036	121.053	0.341131
140	15.3599	121.056	0.41358
141	15.3207	120.864	0.35022
142	15.3763	121.015	0.524984
143	15.7836	121.052	0.145994
144	15.3925	120.943	0.36533
145	15.5467	120.778	0.239072
146	15.4834	121.01	0.352343
147	15.6184	120.925	0.21565
148	15.4226	120.773	0.288623
149	15.4301	120.797	0.301982
150	15.3992	121.042	0.468516
151	15.2108	120.809	0.438096
152	15.2861	121.015	0.409831
153	15.5347	121.096	0.237662
154	15.5397	120.783	0.252443
155	15.8045	120.795	0.132055
156	15.4622	121.019	0.349168
157	15.2199	120.835	0.468769
158	15.4089	121.081	0.378994
159	15.2917	121.026	0.413124
160	15.8888	120.91	0.119758
161	15.3789	121.023	0.561617
162	15.367	120.963	0.414417
163	15.5225	120.969	0.262762
164	15.3402	121.006	0.42584
165	15.3794	120.982	0.424905
166	15.8378	121.035	0.100272
167	15.3248	121.018	0.439867
168	15.7223	120.894	0.216998
169	15.3887	121.012	0.503139
170	15.5605	120.809	0.219358
171	15.7159	120.882	0.193622
172	15.437	120.849	0.338583
173	15.3787	121.023	0.534238
174	15.364	121.021	0.512332
175	15.817	120.707	0.163808
176	15.4294	120.856	0.343575
177	15.3941	121.019	0.493421
178	15.3698	121.049	0.444724
179	15.5723	120.913	0.231039
180	15.2846	120.908	0.403658
181	15.5068	121.012	0.290154
182	15.4635	120.835	0.282082
183	15.8519	120.923	0.123099
184	15.4265	120.852	0.336447
185	15.4664	121.058	0.316243
186	15.7445	120.862	0.191801
187	15.7057	120.939	0.242544
188	15.4208	121.045	0.375295
189	15.2842	120.879	0.415364
190	15.484	120.897	0.257131
191	15.788	120.879	0.165915
192	15.3845	121.035	0.557693
193	15.3864	121.027	0.500909
194	15.5039	121.045	0.34775
195	15.2623	120.913	0.400742
196	15.6091	121.121	0.189218
197	15.5913	121.076	0.203148
198	15.6553	121.185	0.125096
199	15.4745	121.092	0.275106
200	15.3548	121.035	0.485332
201	15.3331	121.054	0.395066
202	15.8257	120.972	0.125747
203	15.5787	120.944	0.227755
204	15.6055	121.058	0.182323
205	15.2644	120.884	0.427327
206	15.2672	120.879	0.429964
207	15.367	121.009	0.528292
208	15.3728	121.067	0.411684
209	15.214	120.811	0.434004
210	15.2132	120.813	0.47259
211	15.7056	120.939	0.203543
212	15.7008	120.94	0.225235
213	15.4	121.054	0.455709
214	15.559	120.768	0.246326
215	15.723	120.872	0.205922
216	15.6532	121.031	0.169147
217	15.5647	120.815	0.217378
218	15.3507	120.922	0.354904
219	15.3743	120.942	0.382284
220	15.3446	120.901	0.366221
221	15.4966	121.065	0.294531
222	15.3819	121.005	0.505225
223	15.2666	121.023	0.430584
224	15.3364	121.005	0.434485
225	15.5977	120.946	0.214266
226	15.5323	121.09	0.263674
227	15.3778	121.025	0.505986
228	15.2155	120.84	0.451952
229	15.2141	120.841	0.42842
230	15.2588	120.861	0.412777
231	15.3952	121.031	0.460953
232	15.757	120.966	0.160699
233	15.5642	120.911	0.226457
234	15.7952	120.857	0.149595
235	15.7865	121.055	0.159048
236	15.269	121.046	0.368214
237	15.4778	120.846	0.261099
238	15.5043	121.046	0.31934
239	15.2733	120.878	0.441506
240	15.5026	121.049	0.332269
241	15.3661	120.969	0.42123
242	15.5109	121.092	0.256885
243	15.8174	120.678	0.153991
244	15.8265	120.681	0.150024
245	15.7748	120.927	0.153001
246	15.6562	120.867	0.197093
247	15.4266	120.855	0.327564
248	15.7843	120.703	0.140007
249	15.3657	121.017	0.523661
250	15.2656	120.875	0.442519
251	15.5472	120.778	0.260157
252	15.7403	120.931	0.175221
253	15.7282	120.947	0.202663
254	15.5246	120.913	0.244393
255	15.8998	120.922	0.117804
256	15.2757	121.024	0.422674
257	15.2753	121.027	0.403624
258	15.4314	121.05	0.367978
259	15.7072	120.918	0.249388
260	15.2873	120.928	0.375587
261	15.7448	120.851	0.178863
262	15.4627	121.019	0.342301
263	15.8201	120.758	0.130242
264	15.546	120.811	0.239333
265	15.7369	120.878	0.200771
266	15.4265	120.854	0.307414
267	15.4341	120.855	0.317471
1148	15.4215	120.283	0.084433
268	14.7128	120.512	0.32884
269	14.8801	120.482	0.28483
270	14.6897	120.499	0.322811
271	14.903	120.465	0.267038
272	14.9	120.461	0.281539
273	14.7974	120.486	0.31829
274	14.6065	120.553	0.208323
275	14.7843	120.47	0.296737
276	14.7713	120.44	0.258834
277	14.7762	120.471	0.330977
278	14.6225	120.531	0.197542
279	14.7593	120.495	0.391719
280	14.7403	120.501	0.35733
281	14.7558	120.507	0.321909
282	14.7407	120.521	0.312534
283	14.7494	120.49	0.3508
284	14.7531	120.5	0.334495
285	14.7578	120.458	0.285804
286	14.7071	120.504	0.37495
287	14.7091	120.491	0.384828
288	14.7091	120.491	0.364474
289	14.7081	120.496	0.350809
290	14.7077	120.502	0.364385
291	14.7604	120.518	0.303759
292	14.776	120.511	0.341131
293	14.7754	120.509	0.33778
294	14.7592	120.496	0.32056
295	14.8138	120.51	0.311474
296	14.7954	120.485	0.302372
297	14.8071	120.502	0.323514
298	14.8132	120.509	0.307926
299	14.8057	120.499	0.301688
300	14.6862	120.493	0.322504
301	14.8734	120.488	0.267681
302	14.917	120.456	0.252959
303	14.6417	120.479	0.210933
304	14.7999	120.462	0.310387
305	14.7037	120.505	0.341624
306	14.7861	120.497	0.311812
307	14.8114	120.47	0.271848
308	14.8925	120.476	0.266341
309	14.8021	120.46	0.286983
310	14.9094	120.462	0.276224
311	14.9094	120.462	0.29258
312	14.6148	120.528	0.188982
313	14.6877	120.49	0.300341
314	14.6504	120.488	0.264919
315	14.7612	120.51	0.342674
316	14.4631	120.583	0.0754624
317	14.6585	120.464	0.214668
318	14.7934	120.465	0.324915
319	14.6717	120.49	0.309202
320	14.6046	120.547	0.192646
321	14.7434	120.478	0.319712
322	14.868	120.488	0.275554
323	14.7259	120.507	0.358858
324	14.69	120.5	0.338778
325	14.9153	120.468	0.278514
326	14.6005	120.546	0.16608
327	14.665	120.523	0.267623
328	14.7006	120.495	0.334379
329	14.6465	120.504	0.247231
330	14.6753	120.493	0.277664
331	14.7281	120.496	0.352352
332	14.6621	120.5	0.279722
333	14.858	120.502	0.26314
334	14.7072	120.504	0.361437
335	14.9103	120.468	0.280395
336	14.907	120.465	0.269117
337	14.5707	120.561	0.163255
338	14.7734	120.5	0.353747
339	14.8039	120.474	0.306444
340	14.6315	120.5	0.22663
341	14.6734	120.477	0.259993
342	14.7573	120.44	0.225938
343	14.5822	120.564	0.17317
344	14.6321	120.5	0.239172
345	14.7203	120.486	0.341861
346	14.7049	120.509	0.348621
347	14.633	120.531	0.211307
348	14.5622	120.561	0.142372
349	14.6162	120.438	0.142203
350	14.8558	120.42	0.192672
351	14.8261	120.457	0.269119
352	14.728	120.508	0.340341
353	14.794	120.481	0.334407
354	14.7497	120.447	0.242607
355	14.7132	120.512	0.371275
356	14.7131	120.509	0.315689
357	14.6531	120.518	0.240927
358	14.8209	121.041	0.291065
359	15.1024	120.996	0.550493
360	14.8605	121.037	0.369862
361	15.0663	120.91	1.46156
362	14.9963	120.98	0.581792
363	14.8137	120.987	0.317236
364	14.8936	121.048	0.347885
365	15.0803	120.969	0.720405
366	14.9795	121.062	0.313801
367	14.8215	121.081	0.224107
368	15.1994	121.008	0.424061
369	14.8339	121.058	0.290973
370	14.7846	120.948	0.256131
371	14.9342	120.966	0.559938
372	14.9234	120.961	0.552854
373	14.9266	120.97	0.549499
374	14.9544	120.866	0.732261
375	14.9664	120.944	0.689239
376	15.0657	120.929	1.21221
377	15.0432	120.983	0.656685
378	14.8774	121.027	0.380859
379	15.1013	120.997	0.563584
380	14.8842	120.822	0.377752
381	14.8856	121.03	0.397864
382	15.1139	121.015	0.490019
383	15.2121	121.019	0.425662
384	15.101	120.961	0.681779
385	15.085	120.979	0.696134
386	15.1118	121.06	0.342366
387	14.895	120.834	0.379041
388	15.1845	121.033	0.414303
389	15.1951	121.045	0.385169
390	14.9047	120.743	0.384865
391	14.8288	121.04	0.316045
392	15.1764	121.043	0.426702
393	14.9685	120.864	0.822383
394	15.033	120.975	0.727133
395	15.1008	120.994	0.580164
396	15.0592	120.976	0.744793
397	14.8646	120.844	0.328639
398	14.843	120.937	0.39168
399	14.9254	120.983	0.511686
400	14.9598	120.88	0.708926
401	15.19	121.007	0.423651
402	15.1965	121.006	0.420955
403	14.9466	120.953	0.628346
404	14.8291	121.039	0.303151
405	14.8705	120.942	0.429372
406	15.1841	121.033	0.416593
407	15.041	121.013	0.526085
408	14.8557	121.014	0.393562
409	14.8409	121.002	0.408011
410	14.8459	121.003	0.398937
411	15.13	121.032	0.41483
412	14.8553	121.033	0.362224
413	14.8083	120.975	0.29034
414	14.889	120.98	0.507757
415	14.8236	120.941	0.328557
416	14.8368	120.946	0.368852
417	14.859	121.027	0.35211
418	14.8447	120.988	0.38809
419	15.0039	120.926	1.04097
420	15.0166	120.904	1.45682
421	14.8214	121.04	0.318626
422	15.0911	120.969	0.674746
423	14.9156	121.092	0.256798
424	14.8416	120.958	0.374652
425	15.2299	121.074	0.30429
426	14.9794	121.02	0.439273
427	14.9814	121.032	0.41532
428	14.8563	121.033	0.340449
429	15.0809	120.908	1.16703
430	14.9673	120.945	0.665739
431	14.9294	120.948	0.608693
432	15.0562	120.93	1.20931
433	14.847	120.957	0.410125
434	14.9781	120.926	0.834237
435	14.9852	120.935	0.767341
436	15.2327	121.024	0.39777
437	14.867	120.738	0.275239
438	15.0745	121.006	0.54856
439	14.9505	120.862	0.673957
440	15.2207	121.034	0.381703
441	14.7957	121.079	0.227982
442	14.9082	121.013	0.445817
443	14.8049	121.009	0.296092
444	14.8978	120.945	0.54568
445	14.9076	121.013	0.420107
446	14.8984	121.02	0.419471
447	14.8572	120.787	0.308158
448	14.8816	120.927	0.435781
449	15.1703	121.027	0.424674
450	15.0875	120.983	0.656303
451	14.9304	120.985	0.533663
452	14.9223	120.955	0.556008
453	14.8867	120.948	0.478119
455	14.8974	120.939	0.535599
456	14.9064	120.931	0.554507
457	14.8416	120.958	0.399468
458	14.9229	120.954	0.561902
459	14.9018	120.968	0.535908
460	14.8523	120.952	0.392404
461	15.1963	120.997	0.429807
462	15.1586	121.043	0.410826
463	15.1562	121.043	0.394031
464	14.9305	120.981	0.521893
465	15.2329	121.039	0.392391
466	15.1448	121.038	0.419067
467	14.9056	120.945	0.552686
468	14.9108	120.958	0.536429
469	14.9308	120.985	0.530732
470	15.0731	120.996	0.616314
471	14.8134	120.981	0.319554
472	15.031	120.914	1.68381
473	15.1002	120.96	0.717494
474	15.1693	121.025	0.422658
475	15.0906	120.969	0.771215
476	15.2024	121.074	0.330627
477	15.2355	121.033	0.378013
478	14.9665	120.944	0.653755
479	14.9	121.02	0.401486
480	14.8757	120.959	0.493746
481	14.7941	121.044	0.242597
482	15.2236	121.004	0.394717
483	14.9904	120.991	0.538995
484	15.1501	121.039	0.397638
485	14.9779	120.907	0.887514
486	14.8959	120.765	0.358188
487	14.874	120.786	0.350934
488	14.9944	120.887	1.10948
489	14.8937	120.836	0.418681
490	15.0843	120.97	0.76263
491	15.0348	120.969	0.760747
492	15.0995	120.971	0.691171
493	14.9032	120.839	0.437482
494	15.062	120.979	0.731346
495	15.1045	121.008	0.520953
496	14.8867	120.779	0.365499
497	14.8943	120.991	0.47157
498	14.8825	120.987	0.471745
499	14.9111	120.974	0.540676
500	14.8799	120.967	0.471715
501	14.8744	120.988	0.428073
502	14.9176	120.925	0.549062
503	14.9507	120.86	0.669475
504	15.0745	120.991	0.632867
505	14.8011	121.077	0.210043
506	14.817	121.084	0.236696
507	15.0635	120.935	1.10943
508	14.9215	120.759	0.431254
509	14.9051	120.953	0.553279
510	14.9051	120.953	0.547007
511	14.8986	120.952	0.491195
512	14.9045	120.935	0.508138
513	15.0652	120.928	1.20466
514	15.0707	120.972	0.761293
515	15.0716	120.929	1.15764
516	15.0698	120.971	0.731198
517	14.7894	120.933	0.251046
518	15.0325	120.96	0.818308
519	14.8627	121.005	0.433069
520	14.8596	121.005	0.431211
521	15.0407	120.949	0.996197
522	14.9651	120.859	0.763652
523	15.015	120.917	1.3145
524	14.9609	120.983	0.528713
525	14.9851	120.871	0.979685
526	14.9527	120.731	0.560476
527	14.934	120.761	0.491743
528	14.9303	120.746	0.466204
529	14.9633	120.84	0.700946
530	14.9624	120.833	0.632188
531	14.948	120.765	0.470835
532	14.9344	120.761	0.471681
533	15.176	120.782	0.488048
534	15.171	120.783	0.504449
535	15.1812	120.687	0.455223
536	15.1548	120.715	0.445903
537	15.1315	120.738	0.460957
538	15.1497	120.709	0.408319
539	15.1729	120.782	0.467848
540	15.1307	120.741	0.469611
541	15.1818	120.689	0.461397
542	15.1931	120.811	0.465676
543	15.172	120.782	0.535114
544	15.1386	120.727	0.449456
545	15.1411	120.727	0.467514
546	15.1255	120.741	0.488861
547	15.1715	120.783	0.472578
548	15.0301	120.648	0.41868
549	15.0588	120.597	0.359378
550	14.9993	120.661	0.402355
551	15.04	120.623	0.407737
552	15.0405	120.623	0.408381
553	15.0384	120.631	0.415947
554	15.0399	120.643	0.411384
555	15.0372	120.653	0.470703
556	15.0576	120.636	0.405942
557	15.0375	120.654	0.426076
558	15.0318	120.646	0.443325
559	15.0323	120.649	0.422966
560	15.0321	120.646	0.469124
561	15.0426	120.906	1.97617
562	15.0423	120.862	1.85948
563	15.0513	120.897	2.00919
564	15.0975	120.76	0.505364
565	15.0328	120.907	1.92126
566	15.0246	120.876	1.86111
567	15.0381	120.903	2.08032
568	15.0272	120.905	1.71679
569	15.0263	120.858	1.70982
570	15.0263	120.858	1.78429
571	15.0377	120.92	1.55896
572	15.1146	120.916	0.773097
573	15.049	120.898	1.94628
574	15.0413	120.873	2.07448
575	15.0256	120.877	1.88094
576	15.0411	120.886	2.13452
577	15.0414	120.873	2.09468
578	15.1146	120.821	0.626261
579	15.0239	120.877	1.83492
580	15.0451	120.881	2.22445
581	15.0225	120.859	1.57954
582	15.0421	120.874	2.07201
583	15.0373	120.872	1.99235
584	15.0426	120.874	2.0519
585	15.0404	120.864	1.9112
586	15.0436	120.904	2.02485
587	15.0353	120.891	2.02278
588	15.0381	120.904	1.92336
589	15.0413	120.896	2.00806
590	15.0432	120.861	1.72911
591	15.1705	120.905	0.494188
592	15.0361	120.865	1.97337
593	15.033	120.884	2.12881
594	15.0754	120.817	0.801544
595	15.0315	120.836	1.17247
596	15.0516	120.896	2.02073
597	15.0388	120.873	1.82885
598	15.0577	120.868	1.65679
599	15.0484	120.883	2.04677
600	15.0351	120.903	2.09696
601	15.0489	120.857	1.58059
602	15.0308	120.857	1.64052
603	15.0868	120.808	0.726836
604	15.0315	120.836	1.25925
605	15.0428	120.9	2.17054
606	15.0517	120.895	1.85829
607	15.0529	120.895	1.98047
608	15.0255	120.87	1.8969
609	15.0225	120.859	1.638
610	15.0512	120.883	1.93905
611	15.0396	120.887	2.14049
612	15.0422	120.872	2.093
613	15.088	120.818	0.780303
614	15.0421	120.879	2.03692
615	15.031	120.857	1.71917
616	15.0355	120.862	1.85587
617	15.022	120.877	1.83289
618	15.0266	120.858	1.77924
619	15.0353	120.861	1.83937
620	15.0464	120.899	2.11046
621	15.1708	120.906	0.496281
622	15.0494	120.896	2.04579
623	15.0596	120.902	1.83543
624	15.0254	120.869	1.86585
625	15.0643	120.898	1.66145
626	15.035	120.873	2.04239
627	15.0441	120.861	1.90903
628	15.059	120.896	1.80635
629	15.0234	120.877	1.90083
630	15.0526	120.895	2.04623
631	15.0426	120.901	2.0724
632	15.0267	120.883	1.98571
633	15.031	120.857	1.65245
634	15.0507	120.897	2.01049
635	15.0379	120.912	1.86028
636	15.0564	120.893	2.03147
637	15.0213	120.877	1.79322
638	15.0388	120.913	1.76708
639	15.0332	120.902	1.9302
640	15.0332	120.902	1.9903
641	15.0323	120.903	1.90998
642	15.0897	120.804	0.666373
643	15.0506	120.855	1.64783
644	15.0254	120.875	1.83949
645	15.052	120.875	1.91469
646	15.0465	120.859	1.72812
647	15.1149	120.822	0.601903
648	15.1158	120.822	0.647789
649	15.0605	120.902	1.73125
650	15.0364	120.911	1.827
651	15.0909	120.806	0.678528
652	15.0424	120.862	1.83934
653	15.0412	120.897	2.18265
654	15.0538	120.891	1.95703
655	15.0329	120.902	1.94755
656	15.0491	120.857	1.58168
657	15.0564	120.893	1.87837
658	15.0386	120.905	2.05454
659	15.0602	120.899	1.77051
660	15.0494	120.896	2.01136
661	15.0468	120.859	1.76091
662	15.0631	120.897	1.67291
663	15.0528	120.882	1.8871
664	15.0416	120.898	2.02328
665	15.0265	120.858	1.77205
666	15.0276	120.907	1.77681
667	15.0579	120.898	1.81827
668	15.0402	120.864	1.90521
669	15.0365	120.907	1.85416
670	15.0337	120.874	2.07742
671	15.0485	120.88	2.05383
672	15.0534	120.879	1.89739
673	15.0282	120.856	1.69443
674	15.0454	120.897	2.1136
675	15.0239	120.843	1.31218
676	15.0261	120.858	1.66094
677	15.1338	120.901	0.630786
678	15.0328	120.903	2.01914
679	15.0533	120.894	1.88774
680	15.1347	120.91	0.647886
681	15.0567	120.89	1.93956
682	15.0542	120.894	2.02574
683	15.0566	120.89	1.932
684	15.0346	120.872	2.0294
685	15.0174	120.849	1.37003
686	15.0503	120.856	1.60598
687	15.0421	120.874	2.08302
688	15.0307	120.857	1.73665
689	15.0497	120.897	1.93631
690	15.0159	120.847	1.35007
691	15.0431	120.906	1.84087
692	15.0545	120.894	1.96732
693	15.0157	120.847	1.32974
694	15.0283	120.856	1.69635
695	15.042	120.903	1.95267
696	15.0412	120.897	2.05998
697	15.033	120.903	1.85951
698	15.0439	120.861	1.86859
699	15.0329	120.903	1.96717
700	15.0287	120.835	1.1502
701	15.0308	120.857	1.79823
702	15.0337	120.903	1.95076
703	15.0485	120.88	2.01485
704	15.033	120.885	2.04164
705	15.0531	120.879	1.87066
706	15.0334	120.884	2.09107
707	15.0263	120.868	1.76324
708	15.0386	120.887	2.15855
709	15.0227	120.858	1.62918
710	15.0385	120.892	2.1205
711	15.0258	120.858	1.73748
712	15.0377	120.873	2.16115
713	15.0407	120.897	2.12725
714	15.0384	120.894	2.18504
715	15.0346	120.872	1.97531
716	15.0493	120.883	2.04749
717	15.053	120.895	1.98054
718	15.0558	120.89	1.97559
719	15.0414	120.886	2.0664
720	15.0388	120.904	2.10061
721	15.039	120.887	2.20812
722	15.0392	120.888	2.10554
723	15.0382	120.903	2.07067
724	15.0333	120.884	2.09859
725	15.0555	120.89	1.87141
726	15.0516	120.855	1.52571
727	15.047	120.912	1.67272
728	15.0395	120.914	1.8867
729	15.0409	120.897	2.02398
730	15.0549	120.882	2.04567
731	15.0364	120.906	1.91734
732	15.0558	120.89	2.01527
733	15.1318	120.898	0.662278
734	15.0415	120.904	2.05437
735	15.0512	120.855	1.55513
736	15.168	120.911	0.527207
737	15.0502	120.856	1.6977
738	15.0389	120.901	2.09102
739	15.0174	120.845	1.23023
740	15.034	120.876	2.01326
741	15.0346	120.875	2.06168
742	15.0359	120.872	2.00801
743	15.033	120.884	2.16841
744	15.0454	120.909	1.85262
745	15.0376	120.892	2.15391
746	15.043	120.862	1.85143
747	15.0435	120.904	2.09653
748	15.0361	120.865	1.80364
749	15.0491	120.857	1.62684
750	15.0363	120.907	1.8732
751	15.0365	120.908	1.89426
752	15.0508	120.897	2.04536
753	15.041	120.897	2.11284
754	15.0389	120.901	2.03805
755	15.033	120.876	2.00318
756	15.033	120.885	2.11668
757	15.0358	120.864	1.92803
758	15.036	120.907	1.93045
759	15.0333	120.884	2.16996
760	15.0334	120.884	2.01616
761	15.0379	120.892	2.11975
762	15.0398	120.896	1.94951
763	15.0171	120.876	1.79408
764	15.023	120.858	1.68511
765	15.0529	120.895	1.99869
766	15.0223	120.857	1.65907
767	15.0492	120.875	1.90209
768	15.0384	120.892	2.13333
769	15.0382	120.892	2.16591
770	15.0624	120.898	1.71068
771	15.0625	120.902	1.73101
772	15.0564	120.89	1.95961
773	15.0371	120.905	2.03387
774	15.0391	120.888	2.11976
775	15.0367	120.908	1.97662
776	15.0355	120.863	1.91056
777	15.0404	120.915	1.7333
778	15.0448	120.922	1.61401
779	15.0254	120.876	1.8482
780	15.0331	120.875	2.05758
781	15.1152	120.916	0.795851
782	15.1353	120.912	0.638512
783	15.0353	120.903	2.04398
784	15.0264	120.858	1.68634
785	15.0318	120.835	1.23842
786	15.0463	120.881	2.0184
787	15.062	120.901	1.71233
788	15.0419	120.897	2.12753
789	15.0564	120.89	1.89741
790	15.021	120.867	1.74645
791	15.0469	120.913	1.74101
792	15.0236	120.876	1.87759
793	15.0406	120.916	1.71938
794	15.0552	120.853	1.44454
795	15.1153	120.916	0.776553
796	15.0215	120.858	1.58566
797	15.0362	120.872	2.13092
798	15.0913	120.817	0.717213
799	15.0535	120.892	2.07817
800	15.0414	120.901	2.14073
801	15.0451	120.914	1.79756
802	15.0345	120.909	1.68863
803	15.0539	120.882	1.97685
804	15.0487	120.857	1.638
805	15.0466	120.859	1.76649
806	15.0361	120.91	1.94393
807	15.1175	120.902	0.783123
808	15.0375	120.891	2.09094
809	15.1632	120.919	0.529375
810	15.0487	120.899	2.01171
811	15.0288	120.909	1.79101
812	15.0347	120.871	1.9642
813	15.0439	120.861	1.75027
814	15.0387	120.903	1.94415
815	15.0379	120.904	2.05904
816	15.0377	120.872	1.99699
817	15.0417	120.886	2.12058
818	15.0169	120.848	1.32792
819	15.0404	120.864	1.81333
820	15.0558	120.89	1.91098
821	15.0385	120.917	1.67918
822	15.0439	120.861	1.7884
823	15.0199	120.855	1.51276
824	15.0355	120.869	2.027
825	15.0341	120.872	2.05286
826	15.0419	120.919	1.52263
827	15.0414	120.886	2.21333
828	15.0494	120.896	2.14817
829	15.0436	120.878	2.09271
830	15.0528	120.882	2.00735
831	15.062	120.899	1.71804
832	15.0497	120.898	2.1566
833	15.0359	120.869	1.88654
834	15.0272	120.905	1.75562
835	15.0218	120.858	1.64144
836	15.0419	120.899	2.12155
837	14.9614	120.51	0.293676
838	15.0035	120.49	0.31763
839	14.9778	120.54	0.302444
840	14.9646	120.529	0.318049
841	15.0025	120.492	0.28744
842	15.004	120.515	0.353043
843	14.9976	120.501	0.298351
844	15.0039	120.489	0.302426
845	15.0045	120.492	0.29646
846	14.9797	120.474	0.247237
847	14.9656	120.53	0.292494
848	15.0105	120.572	0.36585
849	15.0115	120.571	0.382369
850	14.9971	120.544	0.350601
851	14.9829	120.606	0.329161
852	15.0063	120.563	0.352163
853	15.0159	120.57	0.424511
854	15.0178	120.529	0.349519
855	15.0196	120.566	0.403636
856	14.873	120.519	0.279152
857	14.9051	120.52	0.273247
858	14.9077	120.587	0.254925
859	14.8715	120.521	0.278437
860	14.9549	120.545	0.298514
861	14.8999	120.518	0.271903
862	15.2141	120.616	0.436928
863	15.2374	120.604	0.374455
865	15.1967	120.604	0.369208
866	15.2181	120.606	0.422381
867	15.1781	120.616	0.388558
868	15.2055	120.638	0.494656
869	15.2105	120.624	0.493722
870	15.2054	120.647	0.501793
871	15.2196	120.674	0.555366
872	15.2195	120.674	0.547781
873	15.2681	120.66	0.517549
874	15.253	120.696	0.526763
875	15.2314	120.643	0.471187
876	15.2474	120.67	0.593317
877	15.2383	120.649	0.541075
878	15.2464	120.691	0.554685
879	15.2528	120.737	0.434661
880	15.2103	120.685	0.533221
881	15.2465	120.692	0.570372
882	15.2063	120.637	0.478385
883	15.2266	120.686	0.549859
884	15.2188	120.685	0.602667
885	15.243	120.657	0.507773
886	15.266	120.704	0.472968
887	15.2266	120.695	0.569413
888	15.2529	120.655	0.498136
889	15.2366	120.643	0.503254
890	15.2321	120.696	0.566428
891	15.221	120.71	0.504292
892	15.2321	120.701	0.568087
893	15.2657	120.656	0.486836
894	15.2628	120.735	0.460273
895	15.2062	120.625	0.486579
896	15.2508	120.726	0.467636
897	15.2382	120.649	0.514547
898	15.2508	120.726	0.486558
899	15.2345	120.7	0.58167
900	15.1903	120.636	0.456197
901	15.2562	120.74	0.437638
902	15.2417	120.651	0.525755
903	15.2473	120.668	0.531729
904	15.2542	120.691	0.570466
905	15.2542	120.694	0.548633
906	15.2429	120.715	0.506086
907	15.2472	120.691	0.542986
908	15.2101	120.624	0.453209
909	15.2293	120.642	0.540367
910	15.276	120.652	0.482224
911	15.2467	120.72	0.50505
912	15.2474	120.731	0.495967
913	15.197	120.637	0.47567
914	15.2151	120.637	0.507661
915	15.2056	120.639	0.507567
916	15.2505	120.691	0.563733
917	15.2177	120.673	0.560775
918	15.2506	120.691	0.604552
919	15.257	120.675	0.527992
920	15.2249	120.695	0.558835
921	15.1883	120.638	0.44888
922	15.2497	120.674	0.561156
923	15.2271	120.696	0.582187
924	15.1977	120.692	0.522619
925	15.2191	120.672	0.569501
926	15.2259	120.695	0.580242
927	15.2286	120.67	0.562707
928	14.9804	120.703	0.568902
929	14.9593	120.721	0.502491
930	14.9508	120.718	0.522053
931	14.9803	120.703	0.525506
932	14.9476	120.718	0.46429
933	14.9806	120.701	0.525197
934	14.9528	120.731	0.54443
935	14.9627	120.732	0.515434
936	14.975	120.735	0.556465
937	14.9778	120.699	0.58753
938	14.9709	120.733	0.54103
939	14.9763	120.699	0.524342
940	14.9495	120.718	0.50432
941	14.974	120.701	0.567406
942	14.98	120.701	0.595211
943	14.95	120.718	0.486449
944	14.9807	120.703	0.550889
945	14.9559	120.729	0.516396
946	14.9804	120.701	0.533994
947	14.9784	120.7	0.531853
948	14.9775	120.699	0.531719
949	14.9684	120.734	0.555331
950	14.9797	120.7	0.554866
951	14.9802	120.701	0.524815
952	15.0518	120.533	0.337805
953	15.0705	120.52	0.284803
954	15.0392	120.524	0.352083
955	15.0391	120.485	0.266166
956	15.0372	120.505	0.316485
957	15.0798	120.547	0.312044
958	15.1108	120.569	0.306962
959	15.0403	120.524	0.362552
960	15.0446	120.5	0.325863
961	15.1213	120.554	0.284789
962	15.0329	120.535	0.363139
963	15.0351	120.498	0.310554
964	15.1222	120.562	0.307325
965	15.0349	120.531	0.357009
966	15.0331	120.773	0.596874
967	14.9747	120.736	0.555723
968	15.0417	120.758	0.542471
969	15.0432	120.762	0.608349
970	15.0373	120.767	0.626995
971	15.0378	120.78	0.646534
972	15.0375	120.767	0.642039
973	15.0454	120.758	0.594787
974	15.0489	120.758	0.537236
975	15.0504	120.752	0.539482
976	15.0349	120.77	0.679127
977	15.0595	120.754	0.541239
978	15.0444	120.761	0.592252
979	15.1034	120.637	0.391334
980	15.0747	120.628	0.39074
981	15.1061	120.635	0.376487
982	15.0858	120.617	0.386617
983	15.09	120.614	0.361442
984	15.0754	120.631	0.371704
985	15.0265	120.568	0.38418
986	15.0403	120.55	0.358462
987	15.0303	120.565	0.375808
988	15.0146	120.575	0.393855
989	15.029	120.567	0.385766
990	15.0265	120.564	0.38997
1149	15.0412	120.887	2.1346
1150	14.9844	120.706	0.513026
1151	15.0134	120.624	0.406943
1152	15.0434	120.861	1.82283
1153	14.9529	120.731	0.509374
1145	15.0046	120.712	0.490365
1146	15.0066	120.631	0.390118
1147	14.9344	120.588	0.272397
991	15.7338	121.518	0.0558868
992	15.8103	121.479	0.0553633
993	15.7038	121.495	0.0537545
994	15.7072	121.465	0.0584504
995	16.1514	121.945	0.0170657
996	15.7976	121.495	0.0647896
997	15.8108	121.483	0.0748922
998	15.7853	121.54	0.0548982
999	15.8468	121.544	0.0481497
1000	15.3201	120.614	0.432158
1001	15.5339	120.597	0.202108
1002	15.547	120.605	0.224222
1003	15.5471	120.605	0.222584
1004	15.6658	120.487	0.130371
1005	15.3676	120.657	0.31709
1006	15.2859	120.593	0.377615
1007	15.3947	120.637	0.285202
1008	15.2859	120.633	0.413922
1009	15.3563	120.62	0.389611
1010	15.3033	120.603	0.388514
1011	15.5206	120.623	0.230487
1012	15.7096	120.607	0.144017
1013	15.4443	120.735	0.254834
1014	15.409	120.698	0.283848
1015	15.3142	120.536	0.280698
1016	15.2736	120.58	0.361952
1017	15.3206	120.578	0.371228
1018	15.3216	120.573	0.366825
1019	15.7789	120.602	0.147844
1020	15.3079	120.551	0.316471
1021	15.3095	120.542	0.30285
1022	15.5582	120.514	0.182893
1023	15.7801	120.602	0.146857
1024	15.5674	120.623	0.214502
1025	15.6275	120.394	0.112066
1026	15.7381	120.451	0.0896663
1027	15.6038	120.39	0.130949
1028	15.5692	120.528	0.164552
1029	15.6748	120.349	0.0811007
1030	15.5367	120.523	0.197733
1031	15.3184	120.619	0.42447
1032	15.35	120.701	0.338812
1033	15.4065	120.624	0.307489
1034	15.3629	120.558	0.290239
1035	15.6466	120.356	0.104506
1036	15.3219	120.614	0.41188
1037	15.3156	120.609	0.463424
1038	15.7524	120.581	0.146999
1039	15.3656	120.567	0.306296
1040	15.3191	120.545	0.350369
1041	15.4912	120.54	0.190936
1042	15.4037	120.621	0.3089
1043	15.288	120.588	0.382349
1044	15.5272	120.542	0.211543
1045	15.5272	120.542	0.211407
1046	15.5191	120.615	0.230465
1047	15.6136	120.64	0.183125
1048	15.3339	120.573	0.366021
1049	15.3779	120.567	0.273569
1050	15.5529	120.613	0.209439
1051	15.6399	120.645	0.179317
1052	15.399	120.626	0.329142
1053	15.5222	120.549	0.210084
1054	15.6538	120.628	0.176917
1055	15.7139	120.607	0.151539
1056	15.5662	120.665	0.197021
1057	15.3255	120.625	0.428992
1058	15.5159	120.688	0.208546
1059	15.6866	120.44	0.104464
1060	15.4066	120.623	0.311603
1061	15.6593	120.627	0.158282
1062	15.4884	120.724	0.221409
1063	15.357	120.644	0.36613
1064	15.5538	120.644	0.222008
1065	15.602	120.659	0.20154
1066	15.3151	120.616	0.412557
1067	15.5973	120.394	0.11946
1068	15.4003	120.624	0.306665
1069	15.6904	120.37	0.0928273
1070	15.3367	120.613	0.400258
1071	15.3147	120.613	0.433191
1072	15.3497	120.619	0.379775
1073	15.3455	120.619	0.379527
1074	15.4347	120.71	0.265643
1075	15.6598	120.458	0.131381
1076	15.3339	120.572	0.332979
1077	15.3323	120.577	0.336579
1078	15.3067	120.653	0.413397
1079	15.317	120.565	0.373798
1080	15.3601	120.687	0.316351
1081	15.5946	120.466	0.129327
1082	15.7822	120.602	0.162299
1083	15.4182	120.613	0.282932
1084	15.5031	120.692	0.216117
1085	15.5144	120.589	0.20731
1086	15.3188	120.541	0.304313
1087	15.3109	120.59	0.393255
1088	15.2972	120.576	0.384243
1089	15.2759	120.652	0.473039
1090	15.312	120.609	0.440899
1091	15.3616	120.675	0.348407
1092	15.3133	120.535	0.312796
1093	15.3186	120.616	0.427567
1094	15.4031	120.7	0.276875
1095	15.3095	120.542	0.304362
1096	15.4765	120.523	0.191141
1097	15.8139	120.607	0.12583
1098	15.6647	120.493	0.123185
1099	15.4812	120.521	0.179955
1100	15.6267	120.637	0.187015
1101	15.4191	120.612	0.283789
1102	15.5812	120.503	0.164913
1103	15.3587	120.667	0.342935
1104	15.5519	120.373	0.102916
1105	15.4203	120.564	0.229905
1106	15.5728	120.536	0.168048
1107	15.4118	120.71	0.29463
1108	15.5554	120.64	0.224572
1109	15.3648	120.703	0.330622
1110	15.7802	120.602	0.158285
1111	15.7525	120.579	0.12942
1112	15.3875	119.978	0.099795
1113	15.788	119.991	0.0626729
1114	14.9925	120.147	0.0931734
1115	14.9641	120.223	0.120588
1116	15.7951	119.989	0.0510868
1117	15.7963	119.997	0.0513173
1118	15.2909	120.08	0.0732079
1119	15.356	119.99	0.106801
1120	14.914	120.184	0.094215
1121	15.3768	120.013	0.103492
1122	14.9799	120.122	0.0870075
1123	15.1363	120.052	0.074318
1124	14.8701	120.159	0.0843675
1125	14.9799	120.122	0.0984028
1126	15.1575	120.067	0.0911595
1127	15.292	120.065	0.0841638
1128	15.4693	119.948	0.0508284
1129	14.902	120.213	0.104099
1130	15.586	119.961	0.0432303
1131	15.5961	119.977	0.0578369
1132	14.972	120.223	0.122103
1133	15.3556	120.002	0.10769
1134	15.3618	120.007	0.118833
1135	15.3579	120.003	0.110642
1136	15.3583	120.004	0.119251
1137	15.1334	120.06	0.07319
1138	14.9269	120.153	0.0825785
1139	15.3837	119.978	0.0976341
1140	15.6277	119.969	0.0495523
1141	15.1627	120.079	0.0868192
1142	14.9604	120.214	0.134421
1143	14.9647	120.216	0.132863
1144	15.3811	119.97	0.0872085
